# Supplementary material for: Revealing the Genetic Components Responsible for the Unique Photosynthetic Stem Capability of the Wild Almond Prunus arabica (Olivier) Meikle
Source: Front Plant Sci. 2021 Nov 25;12:779970. doi: 10.3389/fpls.2021.779970 (PMC8657148; doi:10.3389/fpls.2021.779970)
Supplement: Supplementary file 2 [file Table_5.xlsx]

## Sheet: Sheet1
table S5. genes list in the QTLs. Presented here a list of all genes with their annotation. The genes extracted from the GFF file published in the NCBI database (GCA_008632915.2).
Chrom	start	end	Product	description
AP020412.1	22891	24412	Pectin lyase-like superfamily protein;protein_id=BBN67425.1	ID=cds-BBN67425.1;Parent=gene-Prudu_75S000100;Dbxref=NCBI_GP:BBN67425.1;Name=BBN67425.1;Note=GO:0004650%3BGO:0005975%3B~Prudu.75S000100;gbkey=CDS;locus_tag=Prudu_75S000100;product=Pectin lyase-like superfamily protein;protein_id=BBN67425.1
AP020412.1	43087	46564	chaperonin 10;protein_id=BBN67426.1	ID=cds-BBN67426.1;Parent=gene-Prudu_75S000200;Dbxref=NCBI_GP:BBN67426.1;Name=BBN67426.1;Note=GO:0005737%3BGO:0006457%3B~Prudu.75S000200;gbkey=CDS;locus_tag=Prudu_75S000200;product=chaperonin 10;protein_id=BBN67426.1
AP020412.1	57757	61980		ID=id-Prudu_75S000300;Note=Prudu.75S000300%3B~hypothetical protein%3B~short intron;gbkey=misc_feature;locus_tag=Prudu_75S000300;part=1/12
AP020412.1	62545	63466	serine carboxypeptidase-like 45;protein_id=BBN67427.1	ID=cds-BBN67427.1;Parent=gene-Prudu_75S000400;Dbxref=NCBI_GP:BBN67427.1;Name=BBN67427.1;Note=GO:0004185%3BGO:0006508%3B~Prudu.75S000400;end_range=63466,.;gbkey=CDS;locus_tag=Prudu_75S000400;partial=true;product=serine carboxypeptidase-like 45;protein_id=BBN67427.1
AP020412.1	70020	72468		ID=id-Prudu_75S000500;Note=GO:0015074%3B~Prudu.75S000500%3B~hypothetical protein%3B~short intron;gbkey=misc_feature;locus_tag=Prudu_75S000500;part=1/7;partial=true;start_range=.,70020
AP020412.1	72474	73349	transposable element gene;protein_id=BBN67428.1	ID=cds-BBN67428.1;Parent=gene-Prudu_75S000600;Dbxref=NCBI_GP:BBN67428.1;Name=BBN67428.1;Note=Prudu.75S000600;gbkey=CDS;locus_tag=Prudu_75S000600;product=transposable element gene;protein_id=BBN67428.1
AP020412.1	77309	83641		ID=id-Prudu_75S000700;Note=ATP-binding cassette A1%3B~Prudu.75S000700%3B~short intron;gbkey=misc_feature;locus_tag=Prudu_75S000700;part=1/12
AP020412.1	87201	91890		ID=id-Prudu_75S000800;Note=Prudu.75S000800%3B~hypothetical protein%3B~short intron;gbkey=misc_feature;locus_tag=Prudu_75S000800;part=1/9
AP020412.1	145172	145560	hypothetical protein;protein_id=BBN67429.1	ID=cds-BBN67429.1;Parent=gene-Prudu_75S000900;Dbxref=NCBI_GP:BBN67429.1;Name=BBN67429.1;Note=Prudu.75S000900;end_range=145560,.;gbkey=CDS;locus_tag=Prudu_75S000900;partial=true;product=hypothetical protein;protein_id=BBN67429.1
AP020477.1	11050	14846	basic helix-loop-helix DNA-binding superfamily protein;protein_id=BBN67645.1	ID=cds-BBN67645.1;Parent=gene-Prudu_140S000100;Dbxref=NCBI_GP:BBN67645.1;Name=BBN67645.1;Note=Prudu.140S000100;gbkey=CDS;locus_tag=Prudu_140S000100;partial=true;product=basic helix-loop-helix DNA-binding superfamily protein;protein_id=BBN67645.1
AP020714.1	88	1067	Aldolase superfamily protein;protein_id=BBN68326.1	ID=cds-BBN68326.1;Parent=gene-Prudu_377S000100;Dbxref=NCBI_GP:BBN68326.1;Name=BBN68326.1;Note=GO:0003824%3B~Prudu.377S000100;gbkey=CDS;locus_tag=Prudu_377S000100;partial=true;product=Aldolase superfamily protein;protein_id=BBN68326.1
AP020714.1	1429	5055	Disease resistance protein CC-NBS-LRR class family;protein_id=BBN68327.1	ID=cds-BBN68327.1;Parent=gene-Prudu_377S000200;Dbxref=NCBI_GP:BBN68327.1;Name=BBN68327.1;Note=GO:0015074%3B~Prudu.377S000200;gbkey=CDS;locus_tag=Prudu_377S000200;product=Disease resistance protein CC-NBS-LRR class family;protein_id=BBN68327.1
AP020714.1	5319	6774	transposable element gene;protein_id=BBN68328.1	ID=cds-BBN68328.1;Parent=gene-Prudu_377S000300;Dbxref=NCBI_GP:BBN68328.1;Name=BBN68328.1;Note=Prudu.377S000300;gbkey=CDS;locus_tag=Prudu_377S000300;product=transposable element gene;protein_id=BBN68328.1
AP020714.1	13612	13892	hypothetical protein;protein_id=BBN68329.1	ID=cds-BBN68329.1;Parent=gene-Prudu_377S000400;Dbxref=NCBI_GP:BBN68329.1;Name=BBN68329.1;Note=Prudu.377S000400;gbkey=CDS;locus_tag=Prudu_377S000400;product=hypothetical protein;protein_id=BBN68329.1
AP020714.1	22322	23339	Leucine-rich repeat protein kinase family protein;protein_id=BBN68330.1;start_range=.,22322	ID=cds-BBN68330.1;Parent=gene-Prudu_377S000500;Dbxref=NCBI_GP:BBN68330.1;Name=BBN68330.1;Note=Prudu.377S000500;gbkey=CDS;locus_tag=Prudu_377S000500;partial=true;product=Leucine-rich repeat protein kinase family protein;protein_id=BBN68330.1;start_range=.,22322
AP020714.1	26163	26741	hypothetical protein;protein_id=BBN68331.1	ID=cds-BBN68331.1;Parent=gene-Prudu_377S000600;Dbxref=NCBI_GP:BBN68331.1;Name=BBN68331.1;Note=Prudu.377S000600;gbkey=CDS;locus_tag=Prudu_377S000600;product=hypothetical protein;protein_id=BBN68331.1
AP020714.1	26773	28043	hypothetical protein;protein_id=BBN68332.1	ID=cds-BBN68332.1;Parent=gene-Prudu_377S000700;Dbxref=NCBI_GP:BBN68332.1;Name=BBN68332.1;Note=Prudu.377S000700;end_range=28043,.;gbkey=CDS;locus_tag=Prudu_377S000700;partial=true;product=hypothetical protein;protein_id=BBN68332.1
AP019297.1	38278791	38281837	Mediator of RNA polymerase II transcription subunit 18;protein_id=BBG95755.1	ID=cds-BBG95755.1;Parent=gene-Prudu_004388;Dbxref=NCBI_GP:BBG95755.1;Name=BBG95755.1;Note=Prudu.01G469100;gbkey=CDS;locus_tag=Prudu_004388;product=Mediator of RNA polymerase II transcription subunit 18;protein_id=BBG95755.1
AP019297.1	38288381	38292268	cryptochrome 1;protein_id=BBG95756.1	ID=cds-BBG95756.1;Parent=gene-Prudu_004389;Dbxref=NCBI_GP:BBG95756.1;Name=BBG95756.1;Note=GO:0009785%3BGO:0009882%3B~Prudu.01G469200;gbkey=CDS;locus_tag=Prudu_004389;product=cryptochrome 1;protein_id=BBG95756.1
AP019297.1	38293154	38297070	NOD26-like intrinsic protein 1;protein_id=BBG95757.1	ID=cds-BBG95757.1;Parent=gene-Prudu_004390;Dbxref=NCBI_GP:BBG95757.1;Name=BBG95757.1;Note=GO:0005215%3BGO:0006810%3BGO:0016020%3B~Prudu.01G469300;gbkey=CDS;locus_tag=Prudu_004390;product=NOD26-like intrinsic protein 1;protein_id=BBG95757.1
AP019297.1	38300424	38304498		ID=id-Prudu_004391;Note=GO:0003824%3B~Protein phosphatase 2C family protein%3B~Prudu.01G469400%3B~short intron;gbkey=misc_feature;locus_tag=Prudu_004391;part=1/8
AP019297.1	38310077	38312112		ID=id-Prudu_004392;Note=Prudu.01G469500%3B~alpha/beta-Hydrolases superfamily protein%3B~short intron;gbkey=misc_feature;locus_tag=Prudu_004392;part=1/5
AP019297.1	38314392	38317779	general regulatory factor 11;protein_id=BBG95758.1	ID=cds-BBG95758.1;Parent=gene-Prudu_004393;Dbxref=NCBI_GP:BBG95758.1;Name=BBG95758.1;Note=GO:0019904%3B~Prudu.01G469600;gbkey=CDS;locus_tag=Prudu_004393;product=general regulatory factor 11;protein_id=BBG95758.1
AP019297.1	38318621	38321708	hypothetical protein;protein_id=BBG95759.1;start_range=.,38318621	ID=cds-BBG95759.1;Parent=gene-Prudu_004394;Dbxref=NCBI_GP:BBG95759.1;Name=BBG95759.1;Note=Prudu.01G469700;gbkey=CDS;locus_tag=Prudu_004394;partial=true;product=hypothetical protein;protein_id=BBG95759.1;start_range=.,38318621
AP019297.1	38322858	38324819	APR-like 4;protein_id=BBG95760.1	ID=cds-BBG95760.1;Parent=gene-Prudu_004395;Dbxref=NCBI_GP:BBG95760.1;Name=BBG95760.1;Note=GO:0045454%3B~Prudu.01G469800;gbkey=CDS;locus_tag=Prudu_004395;product=APR-like 4;protein_id=BBG95760.1
AP019297.1	38326059	38331955	methyl-CPG-binding domain 8 protein;protein_id=BBG95761.1	ID=cds-BBG95761.1;Parent=gene-Prudu_004396;Dbxref=NCBI_GP:BBG95761.1;Name=BBG95761.1;Note=Prudu.01G469900;end_range=38331955,.;gbkey=CDS;locus_tag=Prudu_004396;partial=true;product=methyl-CPG-binding domain 8 protein;protein_id=BBG95761.1
AP019297.1	38334972	38338462		ID=id-Prudu_004397;Note=GO:0005515%3B~Outer arm dynein light chain 1 protein%3B~Prudu.01G470000%3B~short intron;gbkey=misc_feature;locus_tag=Prudu_004397;part=1/8;partial=true;start_range=.,38334972
AP019297.1	38342293	38347530	S-adenosyl-L-methionine-dependent methyltransferases superfamily protein;protein_id=BBG95762.1	ID=cds-BBG95762.1;Parent=gene-Prudu_004398;Dbxref=NCBI_GP:BBG95762.1;Name=BBG95762.1;Note=GO:0008168%3B~Prudu.01G470100;gbkey=CDS;locus_tag=Prudu_004398;product=S-adenosyl-L-methionine-dependent methyltransferases superfamily protein;protein_id=BBG95762.1
AP019297.1	38359185	38359739	Disease resistance protein CC-NBS-LRR class family;protein_id=BBG95763.1	ID=cds-BBG95763.1;Parent=gene-Prudu_004399;Dbxref=NCBI_GP:BBG95763.1;Name=BBG95763.1;Note=Prudu.01G470200;gbkey=CDS;locus_tag=Prudu_004399;product=Disease resistance protein CC-NBS-LRR class family;protein_id=BBG95763.1
AP019297.1	38361865	38363338		ID=id-Prudu_004400;Note=GO:0005787%3BGO:0006465%3BGO:0008233%3BGO:0016021%3B~Prudu.01G470300%3B~peptidases%3B~short intron;gbkey=misc_feature;locus_tag=Prudu_004400;part=1/4
AP019297.1	38379621	38383246	RNA-binding family protein with RRM/RBD/RNP motifs;protein_id=BBG95764.1	ID=cds-BBG95764.1;Parent=gene-Prudu_004401;Dbxref=NCBI_GP:BBG95764.1;Name=BBG95764.1;Note=GO:0003676%3B~Prudu.01G470400;gbkey=CDS;locus_tag=Prudu_004401;product=RNA-binding family protein with RRM/RBD/RNP motifs;protein_id=BBG95764.1
AP019297.1	38388573	38389831	C2H2 and C2HC zinc fingers superfamily protein;protein_id=BBG95765.1	ID=cds-BBG95765.1;Parent=gene-Prudu_004402;Dbxref=NCBI_GP:BBG95765.1;Name=BBG95765.1;Note=Prudu.01G470500;gbkey=CDS;locus_tag=Prudu_004402;product=C2H2 and C2HC zinc fingers superfamily protein;protein_id=BBG95765.1
AP019297.1	38392317	38417258		ID=id-Prudu_004403;Note=GO:0008152%3BGO:0016758%3B~Prudu.01G470600%3B~UDP-glucosyl transferase 85A2%3B~short intron;gbkey=misc_feature;locus_tag=Prudu_004403;part=1/15
AP019297.1	38417396	38425181		ID=id-Prudu_004404;Note=GO:0008152%3BGO:0016758%3B~Prudu.01G470900%3B~UDP-glucosyl transferase 85A2%3B~short intron;gbkey=misc_feature;locus_tag=Prudu_004404;part=1/10
AP019297.1	38419653	38420916	hypothetical protein;protein_id=BBG95766.1;start_range=.,38419653	ID=cds-BBG95766.1;Parent=gene-Prudu_004405;Dbxref=NCBI_GP:BBG95766.1;Name=BBG95766.1;Note=Prudu.01G470800;gbkey=CDS;locus_tag=Prudu_004405;partial=true;product=hypothetical protein;protein_id=BBG95766.1;start_range=.,38419653
AP019297.1	38439699	38441384	hypothetical protein;protein_id=BBG95767.1	ID=cds-BBG95767.1;Parent=gene-Prudu_004406;Dbxref=NCBI_GP:BBG95767.1;Name=BBG95767.1;Note=Prudu.01G471000;end_range=38441384,.;gbkey=CDS;locus_tag=Prudu_004406;partial=true;product=hypothetical protein;protein_id=BBG95767.1
AP019297.1	38443824	38444671	hypothetical protein;protein_id=BBG95768.1	ID=cds-BBG95768.1;Parent=gene-Prudu_004407;Dbxref=NCBI_GP:BBG95768.1;Name=BBG95768.1;Note=Prudu.01G471100;gbkey=CDS;locus_tag=Prudu_004407;product=hypothetical protein;protein_id=BBG95768.1
AP019297.1	38446009	38447992		ID=id-Prudu_004408;Note=GO:0008152%3BGO:0016758%3B~Prudu.01G471200%3B~UDP-glucosyl transferase 85A2%3B~short intron;gbkey=misc_feature;locus_tag=Prudu_004408;part=1/4
AP019297.1	38456936	38457706	transposable element gene;protein_id=BBG95769.1	ID=cds-BBG95769.1;Parent=gene-Prudu_004409;Dbxref=NCBI_GP:BBG95769.1;Name=BBG95769.1;Note=Prudu.01G471300;gbkey=CDS;locus_tag=Prudu_004409;product=transposable element gene;protein_id=BBG95769.1
AP019297.1	38457715	38458617	pentatricopeptide repeat-containing protein;protein_id=BBG95770.1	ID=cds-BBG95770.1;Parent=gene-Prudu_004410;Dbxref=NCBI_GP:BBG95770.1;Name=BBG95770.1;Note=Prudu.01G471400;gbkey=CDS;locus_tag=Prudu_004410;product=pentatricopeptide repeat-containing protein;protein_id=BBG95770.1
AP019297.1	38461475	38467751	Phosphate-responsive 1 family protein;protein_id=BBG95771.1	ID=cds-BBG95771.1;Parent=gene-Prudu_004411;Dbxref=NCBI_GP:BBG95771.1;Name=BBG95771.1;Note=Prudu.01G471500;gbkey=CDS;locus_tag=Prudu_004411;product=Phosphate-responsive 1 family protein;protein_id=BBG95771.1
AP019297.1	38469411	38469683	EXORDIUM like 2;protein_id=BBG95772.1	ID=cds-BBG95772.1;Parent=gene-Prudu_004412;Dbxref=NCBI_GP:BBG95772.1;Name=BBG95772.1;Note=Prudu.01G471600;gbkey=CDS;locus_tag=Prudu_004412;product=EXORDIUM like 2;protein_id=BBG95772.1
AP019297.1	38471098	38473561	phosphotyrosyl phosphatase activator family protein;protein_id=BBG95773.1	ID=cds-BBG95773.1;Parent=gene-Prudu_004413;Dbxref=NCBI_GP:BBG95773.1;Name=BBG95773.1;Note=GO:0019211%3B~Prudu.01G471700;gbkey=CDS;locus_tag=Prudu_004413;product=phosphotyrosyl phosphatase activator family protein;protein_id=BBG95773.1
AP019297.1	38477769	38480309	F-BOX WITH WD-40 2;protein_id=BBG95774.1	ID=cds-BBG95774.1;Parent=gene-Prudu_004414;Dbxref=NCBI_GP:BBG95774.1;Name=BBG95774.1;Note=Prudu.01G471800;gbkey=CDS;locus_tag=Prudu_004414;product=F-BOX WITH WD-40 2;protein_id=BBG95774.1
AP019297.1	38491291	38495762		ID=id-Prudu_004415;Note=Class-II DAHP synthetase family protein%3B~GO:0003849%3BGO:0009073%3B~Prudu.01G471900%3B~short intron;gbkey=misc_feature;locus_tag=Prudu_004415;part=1/11
AP019297.1	38497009	38503415		ID=id-Prudu_004416;Note=GO:0005515%3B~Prudu.01G472000%3B~short intron%3B~transferases%2C transferring glycosyl groups;gbkey=misc_feature;locus_tag=Prudu_004416;part=1/14
AP019297.1	38503662	38505645	hypothetical protein;protein_id=BBG95775.1	ID=cds-BBG95775.1;Parent=gene-Prudu_004417;Dbxref=NCBI_GP:BBG95775.1;Name=BBG95775.1;Note=Prudu.01G472100;gbkey=CDS;locus_tag=Prudu_004417;product=hypothetical protein;protein_id=BBG95775.1
AP019297.1	38507159	38509084	Ribosomal protein S6e;protein_id=BBG95776.1	ID=cds-BBG95776.1;Parent=gene-Prudu_004418;Dbxref=NCBI_GP:BBG95776.1;Name=BBG95776.1;Note=GO:0003735%3BGO:0005622%3BGO:0005840%3BGO:0006412%3B~Prudu.01G472200;gbkey=CDS;locus_tag=Prudu_004418;product=Ribosomal protein S6e;protein_id=BBG95776.1
AP019297.1	38521713	38528951	Protein kinase superfamily protein;protein_id=BBG95777.1	ID=cds-BBG95777.1;Parent=gene-Prudu_004419;Dbxref=NCBI_GP:BBG95777.1;Name=BBG95777.1;Note=GO:0004672%3BGO:0005524%3BGO:0006468%3BGO:0016702%3BGO:0055114%3B~Prudu.01G472300;gbkey=CDS;locus_tag=Prudu_004419;product=Protein kinase superfamily protein;protein_id=BBG95777.1
AP019297.1	38531660	38533305	general regulatory factor 2;protein_id=BBG95778.1	ID=cds-BBG95778.1;Parent=gene-Prudu_004420;Dbxref=NCBI_GP:BBG95778.1;Name=BBG95778.1;Note=GO:0019904%3B~Prudu.01G472400;gbkey=CDS;locus_tag=Prudu_004420;product=general regulatory factor 2;protein_id=BBG95778.1
AP019297.1	38541338	38544662	cytochrome C oxidase 6B;protein_id=BBG95779.1;start_range=.,38541338	ID=cds-BBG95779.1;Parent=gene-Prudu_004421;Dbxref=NCBI_GP:BBG95779.1;Name=BBG95779.1;Note=GO:0004129%3BGO:0005739%3B~Prudu.01G472500;gbkey=CDS;locus_tag=Prudu_004421;partial=true;product=cytochrome C oxidase 6B;protein_id=BBG95779.1;start_range=.,38541338
AP019297.1	38545690	38545896	Histone superfamily protein;protein_id=BBG95780.1	ID=cds-BBG95780.1;Parent=gene-Prudu_004422;Dbxref=NCBI_GP:BBG95780.1;Name=BBG95780.1;Note=Prudu.01G472600;gbkey=CDS;locus_tag=Prudu_004422;product=Histone superfamily protein;protein_id=BBG95780.1
AP019297.1	38547819	38551942	hypothetical protein;protein_id=BBG95781.1	ID=cds-BBG95781.1;Parent=gene-Prudu_004423;Dbxref=NCBI_GP:BBG95781.1;Name=BBG95781.1;Note=Prudu.01G472700;gbkey=CDS;locus_tag=Prudu_004423;product=hypothetical protein;protein_id=BBG95781.1
AP019297.1	38555140	38559125	Seryl-tRNA synthetase;protein_id=BBG95782.1	ID=cds-BBG95782.1;Parent=gene-Prudu_004424;Dbxref=NCBI_GP:BBG95782.1;Name=BBG95782.1;Note=GO:0000166%3BGO:0004812%3BGO:0004828%3BGO:0005524%3BGO:0005737%3BGO:0006418%3BGO:0006434%3B~Prudu.01G472800;gbkey=CDS;locus_tag=Prudu_004424;product=Seryl-tRNA synthetase;protein_id=BBG95782.1
AP019297.1	38559915	38560332	hypothetical protein;protein_id=BBG95783.1	ID=cds-BBG95783.1;Parent=gene-Prudu_004425;Dbxref=NCBI_GP:BBG95783.1;Name=BBG95783.1;Note=Prudu.01G472900;gbkey=CDS;locus_tag=Prudu_004425;product=hypothetical protein;protein_id=BBG95783.1
AP019297.1	38560399	38565096	ascorbate peroxidase 4;protein_id=BBG95784.1	ID=cds-BBG95784.1;Parent=gene-Prudu_004426;Dbxref=NCBI_GP:BBG95784.1;Name=BBG95784.1;Note=GO:0004601%3BGO:0006979%3BGO:0020037%3BGO:0055114%3B~Prudu.01G473000;gbkey=CDS;locus_tag=Prudu_004426;product=ascorbate peroxidase 4;protein_id=BBG95784.1
AP019297.1	38565349	38567759	hypothetical protein;protein_id=BBG95785.1	ID=cds-BBG95785.1;Parent=gene-Prudu_004427;Dbxref=NCBI_GP:BBG95785.1;Name=BBG95785.1;Note=Prudu.01G473100;gbkey=CDS;locus_tag=Prudu_004427;product=hypothetical protein;protein_id=BBG95785.1
AP019297.1	38568542	38573725	O-fucosyltransferase family protein;protein_id=BBG95786.1	ID=cds-BBG95786.1;Parent=gene-Prudu_004428;Dbxref=NCBI_GP:BBG95786.1;Name=BBG95786.1;Note=Prudu.01G473200;gbkey=CDS;locus_tag=Prudu_004428;product=O-fucosyltransferase family protein;protein_id=BBG95786.1
AP019297.1	38587650	38589736	Mitochondrial ribosomal protein L27;protein_id=BBG95787.1	ID=cds-BBG95787.1;Parent=gene-Prudu_004429;Dbxref=NCBI_GP:BBG95787.1;Name=BBG95787.1;Note=Prudu.01G473300;end_range=38589736,.;gbkey=CDS;locus_tag=Prudu_004429;partial=true;product=Mitochondrial ribosomal protein L27;protein_id=BBG95787.1
AP019297.1	38592693	38594085	homeobox protein 6;protein_id=BBG95788.1	ID=cds-BBG95788.1;Parent=gene-Prudu_004430;Dbxref=NCBI_GP:BBG95788.1;Name=BBG95788.1;Note=GO:0003677%3BGO:0003700%3BGO:0006355%3BGO:0043565%3B~Prudu.01G473400;gbkey=CDS;locus_tag=Prudu_004430;product=homeobox protein 6;protein_id=BBG95788.1
AP019297.1	38596655	38604670	hypothetical protein;protein_id=BBG95789.1	ID=cds-BBG95789.1;Parent=gene-Prudu_004431;Dbxref=NCBI_GP:BBG95789.1;Name=BBG95789.1;Note=GO:0006400%3BGO:0008033%3BGO:0008479%3BGO:0008616%3B~Prudu.01G473500;gbkey=CDS;locus_tag=Prudu_004431;product=hypothetical protein;protein_id=BBG95789.1
AP019297.1	38605117	38606145	homolog of anti-oxidant 1;protein_id=BBG95790.1	ID=cds-BBG95790.1;Parent=gene-Prudu_004432;Dbxref=NCBI_GP:BBG95790.1;Name=BBG95790.1;Note=GO:0030001%3BGO:0046872%3B~Prudu.01G473600;gbkey=CDS;locus_tag=Prudu_004432;product=homolog of anti-oxidant 1;protein_id=BBG95790.1
AP019297.1	38607091	38608183	Ribosomal protein S10p/S20e family protein;protein_id=BBG95791.1	ID=cds-BBG95791.1;Parent=gene-Prudu_004433;Dbxref=NCBI_GP:BBG95791.1;Name=BBG95791.1;Note=Prudu.01G473700;gbkey=CDS;locus_tag=Prudu_004433;product=Ribosomal protein S10p/S20e family protein;protein_id=BBG95791.1
AP019297.1	38611124	38611429	hypothetical protein;protein_id=BBG95792.1	ID=cds-BBG95792.1;Parent=gene-Prudu_004434;Dbxref=NCBI_GP:BBG95792.1;Name=BBG95792.1;Note=Prudu.01G473800;gbkey=CDS;locus_tag=Prudu_004434;product=hypothetical protein;protein_id=BBG95792.1
AP019297.1	38611453	38612406	hypothetical protein;protein_id=BBG95793.1	ID=cds-BBG95793.1;Parent=gene-Prudu_004435;Dbxref=NCBI_GP:BBG95793.1;Name=BBG95793.1;Note=GO:0003676%3BGO:0008270%3B~Prudu.01G473900;gbkey=CDS;locus_tag=Prudu_004435;product=hypothetical protein;protein_id=BBG95793.1
AP019297.1	38612427	38613254	transposable element gene;protein_id=BBG95794.1	ID=cds-BBG95794.1;Parent=gene-Prudu_004436;Dbxref=NCBI_GP:BBG95794.1;Name=BBG95794.1;Note=GO:0015074%3B~Prudu.01G474000;gbkey=CDS;locus_tag=Prudu_004436;product=transposable element gene;protein_id=BBG95794.1
AP019297.1	38613335	38615047	Toll-Interleukin-Resistance domain family protein;protein_id=BBG95795.1	ID=cds-BBG95795.1;Parent=gene-Prudu_004437;Dbxref=NCBI_GP:BBG95795.1;Name=BBG95795.1;Note=Prudu.01G474100;gbkey=CDS;locus_tag=Prudu_004437;product=Toll-Interleukin-Resistance domain family protein;protein_id=BBG95795.1
AP019297.1	38619556	38620866	hypothetical protein;protein_id=BBG95796.1;start_range=.,38619556	ID=cds-BBG95796.1;Parent=gene-Prudu_004438;Dbxref=NCBI_GP:BBG95796.1;Name=BBG95796.1;Note=Prudu.01G474200;gbkey=CDS;locus_tag=Prudu_004438;partial=true;product=hypothetical protein;protein_id=BBG95796.1;start_range=.,38619556
AP019297.1	38622750	38632447	hypothetical protein;protein_id=BBG95797.1;start_range=.,38622750	ID=cds-BBG95797.1;Parent=gene-Prudu_004439;Dbxref=NCBI_GP:BBG95797.1;Name=BBG95797.1;Note=Prudu.01G474300;gbkey=CDS;locus_tag=Prudu_004439;partial=true;product=hypothetical protein;protein_id=BBG95797.1;start_range=.,38622750
AP019297.1	38633866	38645367	isoamylase 3;protein_id=BBG95798.1	ID=cds-BBG95798.1;Parent=gene-Prudu_004440;Dbxref=NCBI_GP:BBG95798.1;Name=BBG95798.1;Note=GO:0003824%3BGO:0004553%3BGO:0005975%3B~Prudu.01G474400;gbkey=CDS;locus_tag=Prudu_004440;product=isoamylase 3;protein_id=BBG95798.1
AP019297.1	38651196	38652786	Cupredoxin superfamily protein;protein_id=BBG95799.1	ID=cds-BBG95799.1;Parent=gene-Prudu_004441;Dbxref=NCBI_GP:BBG95799.1;Name=BBG95799.1;Note=GO:0009055%3B~Prudu.01G474500;gbkey=CDS;locus_tag=Prudu_004441;product=Cupredoxin superfamily protein;protein_id=BBG95799.1
AP019297.1	38653897	38658969	RNA-binding family protein with RRM/RBD/RNP motifs;protein_id=BBG95800.1	ID=cds-BBG95800.1;Parent=gene-Prudu_004442;Dbxref=NCBI_GP:BBG95800.1;Name=BBG95800.1;Note=GO:0003676%3B~Prudu.01G474600;gbkey=CDS;locus_tag=Prudu_004442;product=RNA-binding family protein with RRM/RBD/RNP motifs;protein_id=BBG95800.1
AP019297.1	38684486	38688532	Putative disease resistance TIR-NBS-LRR class protein;protein_id=BBG95801.1	ID=cds-BBG95801.1;Parent=gene-Prudu_004443;Dbxref=NCBI_GP:BBG95801.1;Name=BBG95801.1;Note=GO:0005515%3BGO:0007165%3BGO:0043531%3B~Prudu.01G474700;gbkey=CDS;locus_tag=Prudu_004443;product=Putative disease resistance TIR-NBS-LRR class protein;protein_id=BBG95801.1
AP019297.1	38695606	38699542		ID=id-Prudu_004444;Note=GO:0005515%3BGO:0007165%3BGO:0043531%3B~Prudu.01G474800%3B~Putative disease resistance TIR-NBS-LRR class protein%3B~short intron;gbkey=misc_feature;locus_tag=Prudu_004444;part=1/6
AP019297.1	38702608	38705059	hypothetical protein;protein_id=BBG95802.1	ID=cds-BBG95802.1;Parent=gene-Prudu_004445;Dbxref=NCBI_GP:BBG95802.1;Name=BBG95802.1;Note=Prudu.01G474900;end_range=38705059,.;gbkey=CDS;locus_tag=Prudu_004445;partial=true;product=hypothetical protein;protein_id=BBG95802.1
AP019297.1	38706805	38709304	hypothetical protein;protein_id=BBG95803.1	ID=cds-BBG95803.1;Parent=gene-Prudu_004446;Dbxref=NCBI_GP:BBG95803.1;Name=BBG95803.1;Note=Prudu.01G475000;end_range=38709304,.;gbkey=CDS;locus_tag=Prudu_004446;partial=true;product=hypothetical protein;protein_id=BBG95803.1
AP019297.1	38728771	38731565	hypothetical protein;protein_id=BBG95804.1	ID=cds-BBG95804.1;Parent=gene-Prudu_004447;Dbxref=NCBI_GP:BBG95804.1;Name=BBG95804.1;Note=Prudu.01G475100;end_range=38731565,.;gbkey=CDS;locus_tag=Prudu_004447;partial=true;product=hypothetical protein;protein_id=BBG95804.1
AP019297.1	38733476	38735601	basic helix-loop-helix DNA-binding superfamily protein;protein_id=BBG95805.1	ID=cds-BBG95805.1;Parent=gene-Prudu_004448;Dbxref=NCBI_GP:BBG95805.1;Name=BBG95805.1;Note=GO:0046983%3B~Prudu.01G475200;end_range=38735601,.;gbkey=CDS;locus_tag=Prudu_004448;partial=true;product=basic helix-loop-helix DNA-binding superfamily protein;protein_id=BBG95805.1
AP019297.1	38758964	38760866	MATE efflux family protein;protein_id=BBG95806.1	ID=cds-BBG95806.1;Parent=gene-Prudu_004449;Dbxref=NCBI_GP:BBG95806.1;Name=BBG95806.1;Note=GO:0006855%3BGO:0015238%3BGO:0015297%3BGO:0016020%3BGO:0055085%3B~Prudu.01G475300;gbkey=CDS;locus_tag=Prudu_004449;product=MATE efflux family protein;protein_id=BBG95806.1
AP019297.1	38765505	38767297	hypothetical protein;protein_id=BBG95807.1	ID=cds-BBG95807.1;Parent=gene-Prudu_004450;Dbxref=NCBI_GP:BBG95807.1;Name=BBG95807.1;Note=GO:0006855%3BGO:0015238%3BGO:0015297%3BGO:0016020%3BGO:0055085%3B~Prudu.01G475400;gbkey=CDS;locus_tag=Prudu_004450;product=hypothetical protein;protein_id=BBG95807.1
AP019297.1	38767899	38768441	MATE efflux family protein;protein_id=BBG95808.1	ID=cds-BBG95808.1;Parent=gene-Prudu_004451;Dbxref=NCBI_GP:BBG95808.1;Name=BBG95808.1;Note=GO:0006855%3BGO:0015238%3BGO:0015297%3BGO:0016020%3BGO:0055085%3B~Prudu.01G475500;gbkey=CDS;locus_tag=Prudu_004451;product=MATE efflux family protein;protein_id=BBG95808.1
AP019297.1	38778052	38788146		ID=id-Prudu_004452;Note=GO:0006855%3BGO:0015238%3BGO:0015297%3BGO:0016020%3BGO:0055085%3B~MATE efflux family protein%3B~Prudu.01G475600%3B~short intron;gbkey=misc_feature;locus_tag=Prudu_004452;part=1/17
AP019297.1	38809635	38811412	purine permease 3;protein_id=BBG95809.1	ID=cds-BBG95809.1;Parent=gene-Prudu_004453;Dbxref=NCBI_GP:BBG95809.1;Name=BBG95809.1;Note=Prudu.01G475700;gbkey=CDS;locus_tag=Prudu_004453;product=purine permease 3;protein_id=BBG95809.1
AP019297.1	38811845	38821612	DNAJ heat shock family protein;protein_id=BBG95810.1	ID=cds-BBG95810.1;Parent=gene-Prudu_004454;Dbxref=NCBI_GP:BBG95810.1;Name=BBG95810.1;Note=Prudu.01G475800;gbkey=CDS;locus_tag=Prudu_004454;product=DNAJ heat shock family protein;protein_id=BBG95810.1
AP019297.1	38824155	38826093	purine permease 3;protein_id=BBG95811.1	ID=cds-BBG95811.1;Parent=gene-Prudu_004455;Dbxref=NCBI_GP:BBG95811.1;Name=BBG95811.1;Note=Prudu.01G476100;gbkey=CDS;locus_tag=Prudu_004455;product=purine permease 3;protein_id=BBG95811.1
AP019297.1	38826824	38829395		ID=id-Prudu_004456;Note=Pentatricopeptide repeat-containing protein%3B~Prudu.01G476500%3B~short intron;gbkey=misc_feature;locus_tag=Prudu_004456;part=1/5
AP019297.1	38829313	38830566		ID=id-Prudu_004457;Note=GO:0005515%3B~Prudu.01G476600%3B~Tetratricopeptide repeat-like superfamily protein%3B~short intron;gbkey=misc_feature;locus_tag=Prudu_004457;part=1/4
AP019297.1	38831790	38837176	purin 7;protein_id=BBG95812.1	ID=cds-BBG95812.1;Parent=gene-Prudu_004458;Dbxref=NCBI_GP:BBG95812.1;Name=BBG95812.1;Note=Prudu.01G476900;gbkey=CDS;locus_tag=Prudu_004458;product=purin 7;protein_id=BBG95812.1
AP019297.1	38832028	38832096	hypothetical protein;protein_id=BBG95813.1	ID=cds-BBG95813.1;Parent=gene-Prudu_004459;Dbxref=NCBI_GP:BBG95813.1;Name=BBG95813.1;Note=Prudu.01G476800;gbkey=CDS;locus_tag=Prudu_004459;product=hypothetical protein;protein_id=BBG95813.1
AP019297.1	38838617	38842316	phosphoenolpyruvate carboxylase-related kinase 2;protein_id=BBG95814.1	ID=cds-BBG95814.1;Parent=gene-Prudu_004460;Dbxref=NCBI_GP:BBG95814.1;Name=BBG95814.1;Note=GO:0004672%3BGO:0005524%3BGO:0006468%3B~Prudu.01G477000;gbkey=CDS;locus_tag=Prudu_004460;product=phosphoenolpyruvate carboxylase-related kinase 2;protein_id=BBG95814.1
AP019297.1	38844897	38845877	Putative disease resistance TIR-NBS-LRR class protein;protein_id=BBG95815.1	ID=cds-BBG95815.1;Parent=gene-Prudu_004461;Dbxref=NCBI_GP:BBG95815.1;Name=BBG95815.1;Note=Prudu.01G477100;gbkey=CDS;locus_tag=Prudu_004461;product=Putative disease resistance TIR-NBS-LRR class protein;protein_id=BBG95815.1
AP019297.1	38850167	38851492	Galactose oxidase/kelch repeat superfamily protein;protein_id=BBG95816.1	ID=cds-BBG95816.1;Parent=gene-Prudu_004462;Dbxref=NCBI_GP:BBG95816.1;Name=BBG95816.1;Note=Prudu.01G477200;gbkey=CDS;locus_tag=Prudu_004462;product=Galactose oxidase/kelch repeat superfamily protein;protein_id=BBG95816.1
AP019297.1	38852958	38855469		ID=id-Prudu_004463;Note=Homeodomain-like transcriptional regulator%3B~Prudu.01G477300%3B~short intron;end_range=38855469,.;gbkey=misc_feature;locus_tag=Prudu_004463;part=1/10;partial=true
AP019297.1	38856290	38856741	Homeodomain-like transcriptional regulator;protein_id=BBG95817.1	ID=cds-BBG95817.1;Parent=gene-Prudu_004464;Dbxref=NCBI_GP:BBG95817.1;Name=BBG95817.1;Note=Prudu.01G477400;gbkey=CDS;locus_tag=Prudu_004464;partial=true;product=Homeodomain-like transcriptional regulator;protein_id=BBG95817.1
AP019297.1	38857282	38857911	disease resistance family protein / LRR family protein;protein_id=BBG95818.1	ID=cds-BBG95818.1;Parent=gene-Prudu_004465;Dbxref=NCBI_GP:BBG95818.1;Name=BBG95818.1;Note=Prudu.01G477500;gbkey=CDS;locus_tag=Prudu_004465;product=disease resistance family protein / LRR family protein;protein_id=BBG95818.1
AP019297.1	38861931	38864200	Target SNARE coiled-coil domain protein;protein_id=BBG95819.1	ID=cds-BBG95819.1;Parent=gene-Prudu_004466;Dbxref=NCBI_GP:BBG95819.1;Name=BBG95819.1;Note=Prudu.01G477600;gbkey=CDS;locus_tag=Prudu_004466;partial=true;product=Target SNARE coiled-coil domain protein;protein_id=BBG95819.1
AP019297.1	38867057	38869181	hypothetical protein;protein_id=BBG95820.1	ID=cds-BBG95820.1;Parent=gene-Prudu_004467;Dbxref=NCBI_GP:BBG95820.1;Name=BBG95820.1;Note=Prudu.01G477700;gbkey=CDS;locus_tag=Prudu_004467;product=hypothetical protein;protein_id=BBG95820.1
AP019297.1	38872060	38878139	pyridoxin/pyrodoxamine 5'-phosphate oxidase;protein_id=BBG95821.1	ID=cds-BBG95821.1;Parent=gene-Prudu_004468;Dbxref=NCBI_GP:BBG95821.1;Name=BBG95821.1;Note=GO:0004733%3BGO:0008615%3BGO:0010181%3BGO:0016638%3BGO:0055114%3B~Prudu.01G477800;gbkey=CDS;locus_tag=Prudu_004468;product=pyridoxin/pyrodoxamine 5'-phosphate oxidase;protein_id=BBG95821.1
AP019297.1	38885976	38888946	auxin F-box protein 5;protein_id=BBG95822.1	ID=cds-BBG95822.1;Parent=gene-Prudu_004469;Dbxref=NCBI_GP:BBG95822.1;Name=BBG95822.1;Note=Prudu.01G477900;gbkey=CDS;locus_tag=Prudu_004469;product=auxin F-box protein 5;protein_id=BBG95822.1
AP019297.1	38889600	38890987	zinc ion-binding protein;protein_id=BBG95823.1	ID=cds-BBG95823.1;Parent=gene-Prudu_004470;Dbxref=NCBI_GP:BBG95823.1;Name=BBG95823.1;Note=Prudu.01G478000;gbkey=CDS;locus_tag=Prudu_004470;product=zinc ion-binding protein;protein_id=BBG95823.1
AP019297.1	38902496	38907660		ID=id-Prudu_004471;Note=FH interacting protein 1%3B~Prudu.01G478100%3B~short intron;gbkey=misc_feature;locus_tag=Prudu_004471;part=1/9;partial=true;start_range=.,38902496
AP019297.1	38908055	38910839	DNA glycosylase superfamily protein;protein_id=BBG95824.1	ID=cds-BBG95824.1;Parent=gene-Prudu_004472;Dbxref=NCBI_GP:BBG95824.1;Name=BBG95824.1;Note=GO:0005524%3B~Prudu.01G478200;gbkey=CDS;locus_tag=Prudu_004472;product=DNA glycosylase superfamily protein;protein_id=BBG95824.1
AP019297.1	38930042	38930611	Protein kinase superfamily protein;protein_id=BBG95825.1	ID=cds-BBG95825.1;Parent=gene-Prudu_004473;Dbxref=NCBI_GP:BBG95825.1;Name=BBG95825.1;Note=Prudu.01G478300;gbkey=CDS;locus_tag=Prudu_004473;product=Protein kinase superfamily protein;protein_id=BBG95825.1
AP019297.1	38930674	38931159	Protein kinase superfamily protein;protein_id=BBG95826.1	ID=cds-BBG95826.1;Parent=gene-Prudu_004474;Dbxref=NCBI_GP:BBG95826.1;Name=BBG95826.1;Note=GO:0004672%3BGO:0005524%3BGO:0006468%3B~Prudu.01G478400;gbkey=CDS;locus_tag=Prudu_004474;product=Protein kinase superfamily protein;protein_id=BBG95826.1
AP019297.1	38931219	38931569	Serine/threonine-protein kinase-like protein;protein_id=BBG95827.1	ID=cds-BBG95827.1;Parent=gene-Prudu_004475;Dbxref=NCBI_GP:BBG95827.1;Name=BBG95827.1;Note=GO:0004672%3BGO:0005524%3BGO:0006468%3B~Prudu.01G478500;gbkey=CDS;locus_tag=Prudu_004475;product=Serine/threonine-protein kinase-like protein;protein_id=BBG95827.1
AP019297.1	38937571	38938563	hypothetical protein;protein_id=BBG95828.1	ID=cds-BBG95828.1;Parent=gene-Prudu_004476;Dbxref=NCBI_GP:BBG95828.1;Name=BBG95828.1;Note=Prudu.01G478600;gbkey=CDS;locus_tag=Prudu_004476;product=hypothetical protein;protein_id=BBG95828.1
AP019297.1	38941476	38942293	transducin family protein / WD-40 repeat family protein;protein_id=BBG95829.1	ID=cds-BBG95829.1;Parent=gene-Prudu_004477;Dbxref=NCBI_GP:BBG95829.1;Name=BBG95829.1;Note=Prudu.01G478700;gbkey=CDS;locus_tag=Prudu_004477;product=transducin family protein / WD-40 repeat family protein;protein_id=BBG95829.1
AP019303.1	1441264	1444043		ID=id-Prudu_018743;Note=GO:0006506%3BGO:0016021%3BGO:0017176%3B~Prudu.07G013500%3B~phosphatidylinositolglycan synthase family protein%3B~short intron;gbkey=misc_feature;locus_tag=Prudu_018743;part=1/5
AP019303.1	1477406	1477807	UDP-glucosyl transferase 71B6;protein_id=BBH06963.1	ID=cds-BBH06963.1;Parent=gene-Prudu_018744;Dbxref=NCBI_GP:BBH06963.1;Name=BBH06963.1;Note=Prudu.07G013600;gbkey=CDS;locus_tag=Prudu_018744;product=UDP-glucosyl transferase 71B6;protein_id=BBH06963.1
AP019303.1	1478984	1480611		ID=id-Prudu_018745;Note=Prudu.07G013700%3B~hypothetical protein%3B~short intron;gbkey=misc_feature;locus_tag=Prudu_018745;part=1/8
AP019303.1	1486046	1490603		ID=id-Prudu_018746;Note=BURP domain-containing protein%3B~GO:0003676%3BGO:0008270%3BGO:0015074%3B~Prudu.07G013800%3B~short intron;gbkey=misc_feature;locus_tag=Prudu_018746;part=1/7
AP019303.1	1505178	1505934	hypothetical protein;protein_id=BBH06964.1	ID=cds-BBH06964.1;Parent=gene-Prudu_018747;Dbxref=NCBI_GP:BBH06964.1;Name=BBH06964.1;Note=Prudu.07G013900;gbkey=CDS;locus_tag=Prudu_018747;product=hypothetical protein;protein_id=BBH06964.1
AP019303.1	1507078	1510242	RNA polymerase Rpb6;protein_id=BBH06965.1	ID=cds-BBH06965.1;Parent=gene-Prudu_018748;Dbxref=NCBI_GP:BBH06965.1;Name=BBH06965.1;Note=GO:0003677%3BGO:0003899%3BGO:0006351%3B~Prudu.07G014000;gbkey=CDS;locus_tag=Prudu_018748;product=RNA polymerase Rpb6;protein_id=BBH06965.1
AP019303.1	1511124	1518999	hypothetical protein;protein_id=BBH06966.1	ID=cds-BBH06966.1;Parent=gene-Prudu_018749;Dbxref=NCBI_GP:BBH06966.1;Name=BBH06966.1;Note=Prudu.07G014500;gbkey=CDS;locus_tag=Prudu_018749;product=hypothetical protein;protein_id=BBH06966.1
AP019303.1	1514252	1518700		ID=id-Prudu_018750;Note=GO:0015074%3B~Prudu.07G014400%3B~short intron%3B~transposable element gene;gbkey=misc_feature;locus_tag=Prudu_018750;part=1/9
AP019303.1	1519716	1523744		ID=id-Prudu_018751;Note=GO:0015074%3B~Prudu.07G014600%3B~short intron%3B~transposable element gene;end_range=1523744,.;gbkey=misc_feature;locus_tag=Prudu_018751;part=1/10;partial=true
AP019303.1	1525284	1526684	ATPase family associated with various cellular activities;protein_id=BBH06967.1	ID=cds-BBH06967.1;Parent=gene-Prudu_018752;Dbxref=NCBI_GP:BBH06967.1;Name=BBH06967.1;Note=Prudu.07G014700;gbkey=CDS;locus_tag=Prudu_018752;partial=true;product=ATPase family associated with various cellular activities;protein_id=BBH06967.1
AP019303.1	1536443	1538436	floral homeotic protein HUA1;protein_id=BBH06968.1	ID=cds-BBH06968.1;Parent=gene-Prudu_018753;Dbxref=NCBI_GP:BBH06968.1;Name=BBH06968.1;Note=Prudu.07G014800;gbkey=CDS;locus_tag=Prudu_018753;product=floral homeotic protein HUA1;protein_id=BBH06968.1
AP019303.1	1574020	1574901	Long-chain fatty alcohol dehydrogenase family protein;protein_id=BBH06969.1	ID=cds-BBH06969.1;Parent=gene-Prudu_018754;Dbxref=NCBI_GP:BBH06969.1;Name=BBH06969.1;Note=Prudu.07G014900;end_range=1574901,.;gbkey=CDS;locus_tag=Prudu_018754;partial=true;product=Long-chain fatty alcohol dehydrogenase family protein;protein_id=BBH06969.1
AP019303.1	1577273	1579232	transposable element gene;protein_id=BBH06970.1	ID=cds-BBH06970.1;Parent=gene-Prudu_018755;Dbxref=NCBI_GP:BBH06970.1;Name=BBH06970.1;Note=Prudu.07G015000;gbkey=CDS;locus_tag=Prudu_018755;product=transposable element gene;protein_id=BBH06970.1
AP019303.1	1581755	1585714	transposable element gene;protein_id=BBH06971.1	ID=cds-BBH06971.1;Parent=gene-Prudu_018756;Dbxref=NCBI_GP:BBH06971.1;Name=BBH06971.1;Note=GO:0015074%3B~Prudu.07G015100;gbkey=CDS;locus_tag=Prudu_018756;product=transposable element gene;protein_id=BBH06971.1
AP019303.1	1611596	1611754	hypothetical protein;protein_id=BBH06972.1	ID=cds-BBH06972.1;Parent=gene-Prudu_018757;Dbxref=NCBI_GP:BBH06972.1;Name=BBH06972.1;Note=Prudu.07G015200;gbkey=CDS;locus_tag=Prudu_018757;product=hypothetical protein;protein_id=BBH06972.1
AP019303.1	1618027	1620874	Aminotransferase-like%2C plant mobile domain family protein;protein_id=BBH06973.1	ID=cds-BBH06973.1;Parent=gene-Prudu_018758;Dbxref=NCBI_GP:BBH06973.1;Name=BBH06973.1;Note=Prudu.07G015300;gbkey=CDS;locus_tag=Prudu_018758;product=Aminotransferase-like%2C plant mobile domain family protein;protein_id=BBH06973.1
AP019303.1	1632994	1636985	Leucine-rich repeat receptor-like protein kinase family protein;protein_id=BBH06974.1	ID=cds-BBH06974.1;Parent=gene-Prudu_018759;Dbxref=NCBI_GP:BBH06974.1;Name=BBH06974.1;Note=GO:0004672%3BGO:0005515%3BGO:0005524%3BGO:0006468%3B~Prudu.07G015400;gbkey=CDS;locus_tag=Prudu_018759;product=Leucine-rich repeat receptor-like protein kinase family protein;protein_id=BBH06974.1
AP019303.1	1640238	1644484		ID=id-Prudu_018760;Note=GO:0004672%3BGO:0005524%3BGO:0006468%3B~Leucine-rich repeat receptor-like protein kinase family protein%3B~Prudu.07G015500%3B~short intron;gbkey=misc_feature;locus_tag=Prudu_018760;part=1/14
AP019303.1	1644736	1646451	hypothetical protein;protein_id=BBH06975.1	ID=cds-BBH06975.1;Parent=gene-Prudu_018761;Dbxref=NCBI_GP:BBH06975.1;Name=BBH06975.1;Note=Prudu.07G015600;gbkey=CDS;locus_tag=Prudu_018761;product=hypothetical protein;protein_id=BBH06975.1
AP019303.1	1652479	1671508	polyribonucleotide nucleotidyltransferase%2C putative;protein_id=BBH06976.1	ID=cds-BBH06976.1;Parent=gene-Prudu_018762;Dbxref=NCBI_GP:BBH06976.1;Name=BBH06976.1;Note=GO:0003676%3BGO:0003723%3BGO:0004654%3BGO:0006402%3B~Prudu.07G015700;gbkey=CDS;locus_tag=Prudu_018762;product=polyribonucleotide nucleotidyltransferase%2C putative;protein_id=BBH06976.1
AP019303.1	1687579	1688721		ID=id-Prudu_018763;Note=Prudu.07G016000%3B~hypothetical protein%3B~short intron;gbkey=misc_feature;locus_tag=Prudu_018763;part=1/5;partial=true;start_range=.,1687579
AP019303.1	1689137	1690459	hypothetical protein;protein_id=BBH06977.1	ID=cds-BBH06977.1;Parent=gene-Prudu_018764;Dbxref=NCBI_GP:BBH06977.1;Name=BBH06977.1;Note=Prudu.07G016100;end_range=1690459,.;gbkey=CDS;locus_tag=Prudu_018764;partial=true;product=hypothetical protein;protein_id=BBH06977.1
AP019303.1	1690501	1692723		ID=id-Prudu_018765;Note=Prudu.07G016200%3B~short intron%3B~transposable element gene;gbkey=misc_feature;locus_tag=Prudu_018765;part=1/7
AP019303.1	1698480	1701422	Core-2/I-branching beta-1%2C6-N-acetylglucosaminyltransferase family protein;protein_id=BBH06978.1	ID=cds-BBH06978.1;Parent=gene-Prudu_018766;Dbxref=NCBI_GP:BBH06978.1;Name=BBH06978.1;Note=GO:0008375%3BGO:0016020%3B~Prudu.07G016300;gbkey=CDS;locus_tag=Prudu_018766;product=Core-2/I-branching beta-1%2C6-N-acetylglucosaminyltransferase family protein;protein_id=BBH06978.1
AP019303.1	1702752	1705780		ID=id-Prudu_018767;Note=C2 calcium/lipid-binding plant phosphoribosyltransferase family protein%3B~GO:0005515%3B~Prudu.07G016400%3B~short intron;end_range=1705780,.;gbkey=misc_feature;locus_tag=Prudu_018767;part=1/4;partial=true
AP019303.1	1722548	1724630	hypothetical protein;protein_id=BBH06979.1	ID=cds-BBH06979.1;Parent=gene-Prudu_018768;Dbxref=NCBI_GP:BBH06979.1;Name=BBH06979.1;Note=Prudu.07G016500;gbkey=CDS;locus_tag=Prudu_018768;product=hypothetical protein;protein_id=BBH06979.1
AP019303.1	1726399	1730244	wall-associated kinase 2;protein_id=BBH06980.1	ID=cds-BBH06980.1;Parent=gene-Prudu_018769;Dbxref=NCBI_GP:BBH06980.1;Name=BBH06980.1;Note=Prudu.07G016600;gbkey=CDS;locus_tag=Prudu_018769;product=wall-associated kinase 2;protein_id=BBH06980.1
AP019303.1	1735886	1736102	hypothetical protein;protein_id=BBH06981.1	ID=cds-BBH06981.1;Parent=gene-Prudu_018770;Dbxref=NCBI_GP:BBH06981.1;Name=BBH06981.1;Note=Prudu.07G016700;gbkey=CDS;locus_tag=Prudu_018770;partial=true;product=hypothetical protein;protein_id=BBH06981.1
AP019303.1	1738454	1743945	cycling DOF factor 2;protein_id=BBH06982.1	ID=cds-BBH06982.1;Parent=gene-Prudu_018771;Dbxref=NCBI_GP:BBH06982.1;Name=BBH06982.1;Note=Prudu.07G016800;gbkey=CDS;locus_tag=Prudu_018771;product=cycling DOF factor 2;protein_id=BBH06982.1
AP019303.1	1748357	1748964	Peroxidase superfamily protein;protein_id=BBH06983.1	ID=cds-BBH06983.1;Parent=gene-Prudu_018772;Dbxref=NCBI_GP:BBH06983.1;Name=BBH06983.1;Note=GO:0004601%3BGO:0006979%3BGO:0020037%3BGO:0055114%3B~Prudu.07G016900;gbkey=CDS;locus_tag=Prudu_018772;product=Peroxidase superfamily protein;protein_id=BBH06983.1
AP019303.1	1773470	1775999	WUSCHEL related homeobox 11;protein_id=BBH06984.1	ID=cds-BBH06984.1;Parent=gene-Prudu_018773;Dbxref=NCBI_GP:BBH06984.1;Name=BBH06984.1;Note=GO:0003677%3B~Prudu.07G017000;gbkey=CDS;locus_tag=Prudu_018773;product=WUSCHEL related homeobox 11;protein_id=BBH06984.1
AP019303.1	1786152	1787179		ID=id-Prudu_018774;Note=Prudu.07G017100%3B~short intron%3B~zinc ion binding;gbkey=misc_feature;locus_tag=Prudu_018774;part=1/4
AP019303.1	1794096	1794723	myb domain protein 105;protein_id=BBH06985.1	ID=cds-BBH06985.1;Parent=gene-Prudu_018775;Dbxref=NCBI_GP:BBH06985.1;Name=BBH06985.1;Note=Prudu.07G017200;gbkey=CDS;locus_tag=Prudu_018775;product=myb domain protein 105;protein_id=BBH06985.1
AP019303.1	1855065	1856549	transposable element gene;protein_id=BBH06986.1	ID=cds-BBH06986.1;Parent=gene-Prudu_018776;Dbxref=NCBI_GP:BBH06986.1;Name=BBH06986.1;Note=Prudu.07G017300;gbkey=CDS;locus_tag=Prudu_018776;product=transposable element gene;protein_id=BBH06986.1
AP019303.1	1859303	1861928		ID=id-Prudu_018777;Note=Major facilitator superfamily protein%3B~Prudu.07G017400%3B~short intron;end_range=1861928,.;gbkey=misc_feature;locus_tag=Prudu_018777;part=1/7;partial=true
AP019303.1	1873845	1878299		ID=id-Prudu_018778;Note=Prudu.07G017500%3B~hypothetical protein%3B~short intron;gbkey=misc_feature;locus_tag=Prudu_018778;part=1/9
AP019303.1	1886999	1890867	transposable element gene;protein_id=BBH06987.1	ID=cds-BBH06987.1;Parent=gene-Prudu_018779;Dbxref=NCBI_GP:BBH06987.1;Name=BBH06987.1;Note=Prudu.07G017600;gbkey=CDS;locus_tag=Prudu_018779;product=transposable element gene;protein_id=BBH06987.1
AP019303.1	1892120	1893234	ATP-binding protein;protein_id=BBH06988.1	ID=cds-BBH06988.1;Parent=gene-Prudu_018780;Dbxref=NCBI_GP:BBH06988.1;Name=BBH06988.1;Note=Prudu.07G017700;end_range=1893234,.;gbkey=CDS;locus_tag=Prudu_018780;partial=true;product=ATP-binding protein;protein_id=BBH06988.1
AP019303.1	1908198	1909657		ID=id-Prudu_018781;Note=Prudu.07G017800%3B~hypothetical protein%3B~short intron;gbkey=misc_feature;locus_tag=Prudu_018781;part=1/5
AP019303.1	1911997	1914317	hypothetical protein;protein_id=BBH06989.1	ID=cds-BBH06989.1;Parent=gene-Prudu_018782;Dbxref=NCBI_GP:BBH06989.1;Name=BBH06989.1;Note=Prudu.07G017900;gbkey=CDS;locus_tag=Prudu_018782;product=hypothetical protein;protein_id=BBH06989.1
AP019303.1	1918031	1918878	hypothetical protein;protein_id=BBH06990.1	ID=cds-BBH06990.1;Parent=gene-Prudu_018783;Dbxref=NCBI_GP:BBH06990.1;Name=BBH06990.1;Note=Prudu.07G018000;gbkey=CDS;locus_tag=Prudu_018783;product=hypothetical protein;protein_id=BBH06990.1
AP019303.1	1919477	1919749	transposable element gene;protein_id=BBH06991.1	ID=cds-BBH06991.1;Parent=gene-Prudu_018784;Dbxref=NCBI_GP:BBH06991.1;Name=BBH06991.1;Note=Prudu.07G018100;gbkey=CDS;locus_tag=Prudu_018784;product=transposable element gene;protein_id=BBH06991.1
AP019303.1	1925815	1933688	cysteine synthase 26;protein_id=BBH06992.1	ID=cds-BBH06992.1;Parent=gene-Prudu_018785;Dbxref=NCBI_GP:BBH06992.1;Name=BBH06992.1;Note=GO:0004124%3BGO:0006535%3B~Prudu.07G018200;gbkey=CDS;locus_tag=Prudu_018785;product=cysteine synthase 26;protein_id=BBH06992.1
AP019303.1	1943566	1943682	ZWICHEL kinesin-like calmodulin-binding protein;protein_id=BBH06993.1	ID=cds-BBH06993.1;Parent=gene-Prudu_018786;Dbxref=NCBI_GP:BBH06993.1;Name=BBH06993.1;Note=Prudu.07G018300;gbkey=CDS;locus_tag=Prudu_018786;product=ZWICHEL kinesin-like calmodulin-binding protein;protein_id=BBH06993.1
AP019303.1	1955513	1957655	hypothetical protein;protein_id=BBH06994.1	ID=cds-BBH06994.1;Parent=gene-Prudu_018787;Dbxref=NCBI_GP:BBH06994.1;Name=BBH06994.1;Note=Prudu.07G018400;end_range=1957655,.;gbkey=CDS;locus_tag=Prudu_018787;partial=true;product=hypothetical protein;protein_id=BBH06994.1
AP019303.1	1975634	1978700		ID=id-Prudu_018788;Note=GO:0008270%3B~Protein kinase superfamily protein%3B~Prudu.07G018500%3B~short intron;gbkey=misc_feature;locus_tag=Prudu_018788;part=1/4
AP019303.1	1987990	1988700	SPOC domain / Transcription elongation factor S-II protein;protein_id=BBH06995.1;start_range=.,1987990	ID=cds-BBH06995.1;Parent=gene-Prudu_018789;Dbxref=NCBI_GP:BBH06995.1;Name=BBH06995.1;Note=Prudu.07G018600;gbkey=CDS;locus_tag=Prudu_018789;partial=true;product=SPOC domain / Transcription elongation factor S-II protein;protein_id=BBH06995.1;start_range=.,1987990
AP019303.1	2019642	2021709	phosphoinositide 4-kinase gamma 1;protein_id=BBH06996.1	ID=cds-BBH06996.1;Parent=gene-Prudu_018790;Dbxref=NCBI_GP:BBH06996.1;Name=BBH06996.1;Note=Prudu.07G018700;end_range=2021709,.;gbkey=CDS;locus_tag=Prudu_018790;partial=true;product=phosphoinositide 4-kinase gamma 1;protein_id=BBH06996.1
AP019303.1	2028251	2034951	hypothetical protein;protein_id=BBH06997.1	ID=cds-BBH06997.1;Parent=gene-Prudu_018791;Dbxref=NCBI_GP:BBH06997.1;Name=BBH06997.1;Note=Prudu.07G018800;gbkey=CDS;locus_tag=Prudu_018791;product=hypothetical protein;protein_id=BBH06997.1
AP019303.1	2036746	2040337	dynamin-related protein 3A;protein_id=BBH06998.1	ID=cds-BBH06998.1;Parent=gene-Prudu_018792;Dbxref=NCBI_GP:BBH06998.1;Name=BBH06998.1;Note=GO:0005525%3B~Prudu.07G018900;end_range=2040337,.;gbkey=CDS;locus_tag=Prudu_018792;partial=true;product=dynamin-related protein 3A;protein_id=BBH06998.1
AP019303.1	2044937	2056136	disproportionating enzyme 2;protein_id=BBH06999.1	ID=cds-BBH06999.1;Parent=gene-Prudu_018793;Dbxref=NCBI_GP:BBH06999.1;Name=BBH06999.1;Note=GO:0004134%3BGO:0005975%3BGO:2001070%3B~Prudu.07G019000;end_range=2056136,.;gbkey=CDS;locus_tag=Prudu_018793;partial=true;product=disproportionating enzyme 2;protein_id=BBH06999.1
AP019303.1	2069248	2074753	Transducin/WD40 repeat-like superfamily protein;protein_id=BBH07000.1	ID=cds-BBH07000.1;Parent=gene-Prudu_018794;Dbxref=NCBI_GP:BBH07000.1;Name=BBH07000.1;Note=GO:0005515%3B~Prudu.07G019100;gbkey=CDS;locus_tag=Prudu_018794;product=Transducin/WD40 repeat-like superfamily protein;protein_id=BBH07000.1
AP019303.1	2075666	2080567		ID=id-Prudu_018795;Note=Prudu.07G019200%3B~short intron%3B~zinc ion binding;gbkey=misc_feature;locus_tag=Prudu_018795;part=1/10
AP019303.1	2107876	2109714	transposable element gene;protein_id=BBH07001.1	ID=cds-BBH07001.1;Parent=gene-Prudu_018796;Dbxref=NCBI_GP:BBH07001.1;Name=BBH07001.1;Note=GO:0015074%3B~Prudu.07G019300;gbkey=CDS;locus_tag=Prudu_018796;product=transposable element gene;protein_id=BBH07001.1
AP019303.1	2111258	2115750		ID=id-Prudu_018797;Note=Prudu.07G019400%3B~hypothetical protein%3B~short intron;gbkey=misc_feature;locus_tag=Prudu_018797;part=1/13
AP019303.1	2119074	2121760	Cam interacting protein 111;protein_id=BBH07002.1	ID=cds-BBH07002.1;Parent=gene-Prudu_018798;Dbxref=NCBI_GP:BBH07002.1;Name=BBH07002.1;Note=Prudu.07G019500;gbkey=CDS;locus_tag=Prudu_018798;product=Cam interacting protein 111;protein_id=BBH07002.1
AP019303.1	2132441	2141053	global transcription factor group B1;protein_id=BBH07003.1	ID=cds-BBH07003.1;Parent=gene-Prudu_018799;Dbxref=NCBI_GP:BBH07003.1;Name=BBH07003.1;Note=GO:0003677%3B~Prudu.07G019600;gbkey=CDS;locus_tag=Prudu_018799;product=global transcription factor group B1;protein_id=BBH07003.1
AP019303.1	2153944	2154248	hypothetical protein;protein_id=BBH07004.1	ID=cds-BBH07004.1;Parent=gene-Prudu_018800;Dbxref=NCBI_GP:BBH07004.1;Name=BBH07004.1;Note=Prudu.07G019700;end_range=2154248,.;gbkey=CDS;locus_tag=Prudu_018800;partial=true;product=hypothetical protein;protein_id=BBH07004.1
AP019303.1	2162451	2165115	hypothetical protein;protein_id=BBH07005.1	ID=cds-BBH07005.1;Parent=gene-Prudu_018801;Dbxref=NCBI_GP:BBH07005.1;Name=BBH07005.1;Note=Prudu.07G019800;gbkey=CDS;locus_tag=Prudu_018801;product=hypothetical protein;protein_id=BBH07005.1
AP019303.1	2173096	2174303	hypothetical protein;protein_id=BBH07006.1	ID=cds-BBH07006.1;Parent=gene-Prudu_018802;Dbxref=NCBI_GP:BBH07006.1;Name=BBH07006.1;Note=Prudu.07G019900;gbkey=CDS;locus_tag=Prudu_018802;product=hypothetical protein;protein_id=BBH07006.1
AP019303.1	2178886	2180206		ID=id-Prudu_018803;Note=Prudu.07G020000%3B~hypothetical protein%3B~short intron;gbkey=misc_feature;locus_tag=Prudu_018803;part=1/5
AP019303.1	2182369	2185403	hypothetical protein;protein_id=BBH07007.1	ID=cds-BBH07007.1;Parent=gene-Prudu_018804;Dbxref=NCBI_GP:BBH07007.1;Name=BBH07007.1;Note=Prudu.07G020100;gbkey=CDS;locus_tag=Prudu_018804;product=hypothetical protein;protein_id=BBH07007.1
AP019303.1	2189559	2193739	Nascent polypeptide-associated complex%2C alpha subunit family protein;protein_id=BBH07008.1	ID=cds-BBH07008.1;Parent=gene-Prudu_018805;Dbxref=NCBI_GP:BBH07008.1;Name=BBH07008.1;Note=Prudu.07G020200;gbkey=CDS;locus_tag=Prudu_018805;product=Nascent polypeptide-associated complex%2C alpha subunit family protein;protein_id=BBH07008.1
AP019303.1	2198972	2199778		ID=id-Prudu_018806;Note=Prudu.07G020300%3B~homolog of X-ray repair cross complementing 3%3B~short intron;gbkey=misc_feature;locus_tag=Prudu_018806;part=1/3
AP019303.1	2271212	2278830	WW domain-containing protein;protein_id=BBH07009.1	ID=cds-BBH07009.1;Parent=gene-Prudu_018807;Dbxref=NCBI_GP:BBH07009.1;Name=BBH07009.1;Note=GO:0005515%3B~Prudu.07G020400;gbkey=CDS;locus_tag=Prudu_018807;product=WW domain-containing protein;protein_id=BBH07009.1
AP019303.1	2279046	2279920	hypothetical protein;protein_id=BBH07010.1	ID=cds-BBH07010.1;Parent=gene-Prudu_018808;Dbxref=NCBI_GP:BBH07010.1;Name=BBH07010.1;Note=Prudu.07G020500;gbkey=CDS;locus_tag=Prudu_018808;product=hypothetical protein;protein_id=BBH07010.1
AP019303.1	2281535	2282399	WW domain-containing protein;protein_id=BBH07011.1	ID=cds-BBH07011.1;Parent=gene-Prudu_018809;Dbxref=NCBI_GP:BBH07011.1;Name=BBH07011.1;Note=Prudu.07G020600;gbkey=CDS;locus_tag=Prudu_018809;product=WW domain-containing protein;protein_id=BBH07011.1
AP019303.1	2283424	2287349	small and basic intrinsic protein 2;protein_id=BBH07012.1	ID=cds-BBH07012.1;Parent=gene-Prudu_018810;Dbxref=NCBI_GP:BBH07012.1;Name=BBH07012.1;Note=GO:0005215%3BGO:0006810%3BGO:0016020%3B~Prudu.07G020700;end_range=2287349,.;gbkey=CDS;locus_tag=Prudu_018810;partial=true;product=small and basic intrinsic protein 2;protein_id=BBH07012.1
AP019303.1	2291420	2297412	DHHC-type zinc finger family protein;protein_id=BBH07013.1	ID=cds-BBH07013.1;Parent=gene-Prudu_018811;Dbxref=NCBI_GP:BBH07013.1;Name=BBH07013.1;Note=GO:0008270%3B~Prudu.07G020800;gbkey=CDS;locus_tag=Prudu_018811;product=DHHC-type zinc finger family protein;protein_id=BBH07013.1
AP019303.1	2313180	2316925	transposable element gene;protein_id=BBH07014.1	ID=cds-BBH07014.1;Parent=gene-Prudu_018812;Dbxref=NCBI_GP:BBH07014.1;Name=BBH07014.1;Note=Prudu.07G020900;gbkey=CDS;locus_tag=Prudu_018812;product=transposable element gene;protein_id=BBH07014.1
AP019303.1	2345640	2347071	hypothetical protein;protein_id=BBH07015.1	ID=cds-BBH07015.1;Parent=gene-Prudu_018813;Dbxref=NCBI_GP:BBH07015.1;Name=BBH07015.1;Note=GO:0006508%3BGO:0008234%3B~Prudu.07G021000;gbkey=CDS;locus_tag=Prudu_018813;partial=true;product=hypothetical protein;protein_id=BBH07015.1
AP019303.1	2351522	2354287	hypothetical protein;protein_id=BBH07016.1	ID=cds-BBH07016.1;Parent=gene-Prudu_018814;Dbxref=NCBI_GP:BBH07016.1;Name=BBH07016.1;Note=Prudu.07G021100;gbkey=CDS;locus_tag=Prudu_018814;product=hypothetical protein;protein_id=BBH07016.1
AP019303.1	2355900	2363354		ID=id-Prudu_018815;Note=GO:0003677%3BGO:0004518%3B~Prudu.07G021200%3B~Restriction endonuclease%2C type II-like superfamily protein%3B~short intron;gbkey=misc_feature;locus_tag=Prudu_018815;part=1/12
AP019303.1	2374925	2379981		ID=id-Prudu_018816;Note=GO:0005515%3BGO:0005634%3BGO:0008270%3BGO:0018024%3BGO:0034968%3BGO:0042393%3B~Prudu.07G021300%3B~SU(VAR)3-9 homolog 3%3B~short intron;gbkey=misc_feature;locus_tag=Prudu_018816;part=1/10;partial=true;start_range=.,2374925
AP019303.1	2387854	2391390		ID=id-Prudu_018817;Note=Prudu.07G021400%3B~hypothetical protein%3B~short intron;gbkey=misc_feature;locus_tag=Prudu_018817;part=1/5
AP019303.1	2423018	2425305	N-terminal nucleophile aminohydrolases superfamily protein;protein_id=BBH07017.1	ID=cds-BBH07017.1;Parent=gene-Prudu_018818;Dbxref=NCBI_GP:BBH07017.1;Name=BBH07017.1;Note=Prudu.07G021500;end_range=2425305,.;gbkey=CDS;locus_tag=Prudu_018818;partial=true;product=N-terminal nucleophile aminohydrolases superfamily protein;protein_id=BBH07017.1
AP019303.1	2446894	2457083	alpha-L-arabinofuranosidase 1;protein_id=BBH07018.1	ID=cds-BBH07018.1;Parent=gene-Prudu_018819;Dbxref=NCBI_GP:BBH07018.1;Name=BBH07018.1;Note=GO:0016798%3BGO:0046373%3BGO:0046556%3B~Prudu.07G021600;gbkey=CDS;locus_tag=Prudu_018819;product=alpha-L-arabinofuranosidase 1;protein_id=BBH07018.1
AP019303.1	2469541	2478510		ID=id-Prudu_018820;Note=GO:0016798%3BGO:0046373%3BGO:0046556%3B~Prudu.07G021700%3B~alpha-L-arabinofuranosidase 1%3B~short intron;end_range=2478510,.;gbkey=misc_feature;locus_tag=Prudu_018820;part=1/18;partial=true
AP019303.1	2484081	2490891	Transducin/WD40 repeat-like superfamily protein;protein_id=BBH07019.1	ID=cds-BBH07019.1;Parent=gene-Prudu_018821;Dbxref=NCBI_GP:BBH07019.1;Name=BBH07019.1;Note=Prudu.07G021800;gbkey=CDS;locus_tag=Prudu_018821;product=Transducin/WD40 repeat-like superfamily protein;protein_id=BBH07019.1
AP019303.1	2498957	2499578	hypothetical protein;protein_id=BBH07020.1	ID=cds-BBH07020.1;Parent=gene-Prudu_018822;Dbxref=NCBI_GP:BBH07020.1;Name=BBH07020.1;Note=Prudu.07G021900;gbkey=CDS;locus_tag=Prudu_018822;product=hypothetical protein;protein_id=BBH07020.1
AP019303.1	2509437	2509861	hypothetical protein;protein_id=BBH07021.1	ID=cds-BBH07021.1;Parent=gene-Prudu_018823;Dbxref=NCBI_GP:BBH07021.1;Name=BBH07021.1;Note=GO:0009522%3BGO:0009579%3BGO:0015979%3BGO:0016021%3B~Prudu.07G022000;end_range=2509861,.;gbkey=CDS;locus_tag=Prudu_018823;partial=true;product=hypothetical protein;protein_id=BBH07021.1
AP019303.1	2535553	2540498	RNApolymerase sigma subunit 2;protein_id=BBH07022.1	ID=cds-BBH07022.1;Parent=gene-Prudu_018824;Dbxref=NCBI_GP:BBH07022.1;Name=BBH07022.1;Note=GO:0003677%3BGO:0003700%3BGO:0006352%3BGO:0006355%3BGO:0016987%3B~Prudu.07G022100;gbkey=CDS;locus_tag=Prudu_018824;product=RNApolymerase sigma subunit 2;protein_id=BBH07022.1
AP019303.1	2560996	2562308		ID=id-Prudu_018825;Note=Prudu.07G022200%3B~short intron%3B~transposable element gene;end_range=2562308,.;gbkey=misc_feature;locus_tag=Prudu_018825;part=1/5;partial=true
AP019303.1	2589346	2593106	syntaxin of plants 51;protein_id=BBH07023.1	ID=cds-BBH07023.1;Parent=gene-Prudu_018826;Dbxref=NCBI_GP:BBH07023.1;Name=BBH07023.1;Note=Prudu.07G022300;gbkey=CDS;locus_tag=Prudu_018826;product=syntaxin of plants 51;protein_id=BBH07023.1
AP019303.1	2594220	2595727	hypothetical protein;protein_id=BBH07024.1	ID=cds-BBH07024.1;Parent=gene-Prudu_018827;Dbxref=NCBI_GP:BBH07024.1;Name=BBH07024.1;Note=Prudu.07G022400;gbkey=CDS;locus_tag=Prudu_018827;product=hypothetical protein;protein_id=BBH07024.1
AP019303.1	2606130	2612946	Peroxisomal membrane 22 kDa Mpv17/PMP22 family protein;protein_id=BBH07025.1	ID=cds-BBH07025.1;Parent=gene-Prudu_018828;Dbxref=NCBI_GP:BBH07025.1;Name=BBH07025.1;Note=GO:0016021%3B~Prudu.07G022500;end_range=2612946,.;gbkey=CDS;locus_tag=Prudu_018828;partial=true;product=Peroxisomal membrane 22 kDa Mpv17/PMP22 family protein;protein_id=BBH07025.1
AP019303.1	2629825	2631022	nitrilase-like protein 1;protein_id=BBH07026.1	ID=cds-BBH07026.1;Parent=gene-Prudu_018829;Dbxref=NCBI_GP:BBH07026.1;Name=BBH07026.1;Note=Prudu.07G022600;gbkey=CDS;locus_tag=Prudu_018829;product=nitrilase-like protein 1;protein_id=BBH07026.1
AP019303.1	2643229	2646270	membrin 11;protein_id=BBH07027.1	ID=cds-BBH07027.1;Parent=gene-Prudu_018830;Dbxref=NCBI_GP:BBH07027.1;Name=BBH07027.1;Note=Prudu.07G022700;gbkey=CDS;locus_tag=Prudu_018830;product=membrin 11;protein_id=BBH07027.1
AP019303.1	2649009	2651786	hypothetical protein;protein_id=BBH07028.1	ID=cds-BBH07028.1;Parent=gene-Prudu_018831;Dbxref=NCBI_GP:BBH07028.1;Name=BBH07028.1;Note=Prudu.07G022800;end_range=2651786,.;gbkey=CDS;locus_tag=Prudu_018831;partial=true;product=hypothetical protein;protein_id=BBH07028.1
AP019303.1	2652862	2667385		ID=id-Prudu_018832;Note=GO:0004672%3BGO:0005524%3BGO:0006468%3B~Prudu.07G023100%3B~cysteine-rich RECEPTOR-like protein kinase 26%3B~short intron;gbkey=misc_feature;locus_tag=Prudu_018832;part=1/16
AP019303.1	2664909	2665322	cyclic nucleotide gated channel 1;protein_id=BBH07029.1	ID=cds-BBH07029.1;Parent=gene-Prudu_018833;Dbxref=NCBI_GP:BBH07029.1;Name=BBH07029.1;Note=Prudu.07G023000;gbkey=CDS;locus_tag=Prudu_018833;partial=true;product=cyclic nucleotide gated channel 1;protein_id=BBH07029.1
AP019303.1	2669335	2670354	hypothetical protein;protein_id=BBH07030.1	ID=cds-BBH07030.1;Parent=gene-Prudu_018834;Dbxref=NCBI_GP:BBH07030.1;Name=BBH07030.1;Note=Prudu.07G023200;gbkey=CDS;locus_tag=Prudu_018834;product=hypothetical protein;protein_id=BBH07030.1
AP019303.1	2671035	2673528		ID=id-Prudu_018835;Note=GO:0004672%3BGO:0005524%3BGO:0006468%3B~Prudu.07G023300%3B~cysteine-rich RECEPTOR-like protein kinase 25%3B~short intron;gbkey=misc_feature;locus_tag=Prudu_018835;part=1/8
AP019303.1	2707492	2707572	hypothetical protein;protein_id=BBH07031.1	ID=cds-BBH07031.1;Parent=gene-Prudu_018836;Dbxref=NCBI_GP:BBH07031.1;Name=BBH07031.1;Note=Prudu.07G023400;gbkey=CDS;locus_tag=Prudu_018836;product=hypothetical protein;protein_id=BBH07031.1
AP019303.1	2713771	2717034		ID=id-Prudu_018837;Note=GO:0015979%3BGO:0015995%3BGO:0016491%3BGO:0046872%3BGO:0048529%3BGO:0055114%3B~Prudu.07G023500%3B~dicarboxylate diiron protein%2C putative Crd1%3B~short intron;gbkey=misc_feature;locus_tag=Prudu_018837;part=1/7
AP019303.1	2717073	2725668	DHHC-type zinc finger family protein;protein_id=BBH07032.1	ID=cds-BBH07032.1;Parent=gene-Prudu_018838;Dbxref=NCBI_GP:BBH07032.1;Name=BBH07032.1;Note=GO:0008270%3B~Prudu.07G023600;gbkey=CDS;locus_tag=Prudu_018838;product=DHHC-type zinc finger family protein;protein_id=BBH07032.1
AP019303.1	2733071	2739437	20S proteasome alpha subunit G1;protein_id=BBH07033.1	ID=cds-BBH07033.1;Parent=gene-Prudu_018839;Dbxref=NCBI_GP:BBH07033.1;Name=BBH07033.1;Note=GO:0004175%3BGO:0004298%3BGO:0005839%3BGO:0006511%3BGO:0019773%3BGO:0051603%3B~Prudu.07G023700;gbkey=CDS;locus_tag=Prudu_018839;product=20S proteasome alpha subunit G1;protein_id=BBH07033.1
AP019303.1	2739932	2741026	hypothetical protein;protein_id=BBH07034.1	ID=cds-BBH07034.1;Parent=gene-Prudu_018840;Dbxref=NCBI_GP:BBH07034.1;Name=BBH07034.1;Note=Prudu.07G023800;gbkey=CDS;locus_tag=Prudu_018840;product=hypothetical protein;protein_id=BBH07034.1
AP019303.1	2759061	2762122	hypothetical protein;protein_id=BBH07035.1	ID=cds-BBH07035.1;Parent=gene-Prudu_018841;Dbxref=NCBI_GP:BBH07035.1;Name=BBH07035.1;Note=GO:0008270%3B~Prudu.07G023900;gbkey=CDS;locus_tag=Prudu_018841;product=hypothetical protein;protein_id=BBH07035.1
AP019303.1	2781513	2783043		ID=id-Prudu_018842;Note=Prudu.07G024000%3B~short intron%3B~transposable element gene;gbkey=misc_feature;locus_tag=Prudu_018842;part=1/3
AP019303.1	2795488	2798956	HIS triad family protein 3;protein_id=BBH07036.1	ID=cds-BBH07036.1;Parent=gene-Prudu_018843;Dbxref=NCBI_GP:BBH07036.1;Name=BBH07036.1;Note=Prudu.07G024100;gbkey=CDS;locus_tag=Prudu_018843;partial=true;product=HIS triad family protein 3;protein_id=BBH07036.1
AP019303.1	2806085	2808803	alpha/beta-Hydrolases superfamily protein;protein_id=BBH07037.1	ID=cds-BBH07037.1;Parent=gene-Prudu_018844;Dbxref=NCBI_GP:BBH07037.1;Name=BBH07037.1;Note=Prudu.07G024200;gbkey=CDS;locus_tag=Prudu_018844;product=alpha/beta-Hydrolases superfamily protein;protein_id=BBH07037.1
AP019303.1	2817916	2825920	myb-like HTH transcriptional regulator family protein;protein_id=BBH07038.1	ID=cds-BBH07038.1;Parent=gene-Prudu_018845;Dbxref=NCBI_GP:BBH07038.1;Name=BBH07038.1;Note=Prudu.07G024300;gbkey=CDS;locus_tag=Prudu_018845;product=myb-like HTH transcriptional regulator family protein;protein_id=BBH07038.1
AP019303.1	2828473	2831036	hypothetical protein;protein_id=BBH07039.1;start_range=.,2828473	ID=cds-BBH07039.1;Parent=gene-Prudu_018846;Dbxref=NCBI_GP:BBH07039.1;Name=BBH07039.1;Note=Prudu.07G024400;gbkey=CDS;locus_tag=Prudu_018846;partial=true;product=hypothetical protein;protein_id=BBH07039.1;start_range=.,2828473
AP019303.1	2851809	2855330	hypothetical protein;protein_id=BBH07040.1	ID=cds-BBH07040.1;Parent=gene-Prudu_018847;Dbxref=NCBI_GP:BBH07040.1;Name=BBH07040.1;Note=Prudu.07G024500;gbkey=CDS;locus_tag=Prudu_018847;product=hypothetical protein;protein_id=BBH07040.1
AP019303.1	2862555	2862611	FAD-dependent oxidoreductase family protein;protein_id=BBH07041.1	ID=cds-BBH07041.1;Parent=gene-Prudu_018848;Dbxref=NCBI_GP:BBH07041.1;Name=BBH07041.1;Note=Prudu.07G024600;gbkey=CDS;locus_tag=Prudu_018848;product=FAD-dependent oxidoreductase family protein;protein_id=BBH07041.1
AP019303.1	2907536	2910970	ADP glucose pyrophosphorylase large subunit 1;protein_id=BBH07042.1	ID=cds-BBH07042.1;Parent=gene-Prudu_018849;Dbxref=NCBI_GP:BBH07042.1;Name=BBH07042.1;Note=GO:0003676%3BGO:0008270%3BGO:0015074%3B~Prudu.07G024700;gbkey=CDS;locus_tag=Prudu_018849;product=ADP glucose pyrophosphorylase large subunit 1;protein_id=BBH07042.1
AP019303.1	2914101	2914546		ID=id-Prudu_018850;Note=Prudu.07G024800%3B~short intron%3B~transposable element gene;end_range=2914546,.;gbkey=misc_feature;locus_tag=Prudu_018850;part=1/2;partial=true
AP019303.1	2941970	2942143	hypothetical protein;protein_id=BBH07043.1	ID=cds-BBH07043.1;Parent=gene-Prudu_018851;Dbxref=NCBI_GP:BBH07043.1;Name=BBH07043.1;Note=Prudu.07G024900;gbkey=CDS;locus_tag=Prudu_018851;product=hypothetical protein;protein_id=BBH07043.1
AP019303.1	2950194	2953702	hypothetical protein;protein_id=BBH07044.1	ID=cds-BBH07044.1;Parent=gene-Prudu_018852;Dbxref=NCBI_GP:BBH07044.1;Name=BBH07044.1;Note=Prudu.07G025000;gbkey=CDS;locus_tag=Prudu_018852;product=hypothetical protein;protein_id=BBH07044.1
AP019303.1	2954210	2958348	alpha-vacuolar processing enzyme;protein_id=BBH07045.1	ID=cds-BBH07045.1;Parent=gene-Prudu_018853;Dbxref=NCBI_GP:BBH07045.1;Name=BBH07045.1;Note=GO:0006508%3BGO:0008233%3B~Prudu.07G025100;end_range=2958348,.;gbkey=CDS;locus_tag=Prudu_018853;partial=true;product=alpha-vacuolar processing enzyme;protein_id=BBH07045.1
AP019303.1	2959147	2962803	hypothetical protein;protein_id=BBH07046.1	ID=cds-BBH07046.1;Parent=gene-Prudu_018854;Dbxref=NCBI_GP:BBH07046.1;Name=BBH07046.1;Note=GO:0015074%3B~Prudu.07G025200;gbkey=CDS;locus_tag=Prudu_018854;product=hypothetical protein;protein_id=BBH07046.1
AP019303.1	2962878	2965350	hypothetical protein;protein_id=BBH07047.1	ID=cds-BBH07047.1;Parent=gene-Prudu_018855;Dbxref=NCBI_GP:BBH07047.1;Name=BBH07047.1;Note=Prudu.07G025300;gbkey=CDS;locus_tag=Prudu_018855;product=hypothetical protein;protein_id=BBH07047.1
AP019303.1	2967789	2969103		ID=id-Prudu_018856;Note=Prudu.07G025400%3B~hypothetical protein%3B~short intron;gbkey=misc_feature;locus_tag=Prudu_018856;part=1/6
AP019303.1	2972897	2974643		ID=id-Prudu_018857;Note=Prudu.07G025500%3B~Subtilisin-like serine endopeptidase family protein%3B~short intron;end_range=2974643,.;gbkey=misc_feature;locus_tag=Prudu_018857;part=1/4;partial=true
AP019303.1	2992869	2995782	Mediator complex%2C subunit Med7;protein_id=BBH07048.1	ID=cds-BBH07048.1;Parent=gene-Prudu_018858;Dbxref=NCBI_GP:BBH07048.1;Name=BBH07048.1;Note=GO:0001104%3BGO:0006357%3BGO:0016592%3B~Prudu.07G025600;gbkey=CDS;locus_tag=Prudu_018858;product=Mediator complex%2C subunit Med7;protein_id=BBH07048.1
AP019303.1	3003748	3006022	ubiquitin-conjugating enzyme 22;protein_id=BBH07049.1;start_range=.,3003748	ID=cds-BBH07049.1;Parent=gene-Prudu_018859;Dbxref=NCBI_GP:BBH07049.1;Name=BBH07049.1;Note=Prudu.07G025700;gbkey=CDS;locus_tag=Prudu_018859;partial=true;product=ubiquitin-conjugating enzyme 22;protein_id=BBH07049.1;start_range=.,3003748
AP019303.1	3006660	3009635	hypothetical protein;protein_id=BBH07050.1	ID=cds-BBH07050.1;Parent=gene-Prudu_018860;Dbxref=NCBI_GP:BBH07050.1;Name=BBH07050.1;Note=Prudu.07G025800;gbkey=CDS;locus_tag=Prudu_018860;product=hypothetical protein;protein_id=BBH07050.1
AP019303.1	3027307	3027905	magnesium-chelatase subunit chlH%2C chloroplast%2C putative / Mg-protoporphyrin IX chelatase%2C putative;protein_id=BBH07051.1	ID=cds-BBH07051.1;Parent=gene-Prudu_018861;Dbxref=NCBI_GP:BBH07051.1;Name=BBH07051.1;Note=Prudu.07G025900;gbkey=CDS;locus_tag=Prudu_018861;product=magnesium-chelatase subunit chlH%2C chloroplast%2C putative / Mg-protoporphyrin IX chelatase%2C putative;protein_id=BBH07051.1
AP019303.1	3041350	3042324		ID=id-Prudu_018862;Note=HXXXD-type acyl-transferase family protein%3B~Prudu.07G026000%3B~short intron;gbkey=misc_feature;locus_tag=Prudu_018862;part=1/4
AP019303.1	3044025	3048882	Protein kinase superfamily protein;protein_id=BBH07052.1	ID=cds-BBH07052.1;Parent=gene-Prudu_018863;Dbxref=NCBI_GP:BBH07052.1;Name=BBH07052.1;Note=Prudu.07G026100;gbkey=CDS;locus_tag=Prudu_018863;product=Protein kinase superfamily protein;protein_id=BBH07052.1
AP019303.1	3053092	3056888	PQ-loop repeat family protein / transmembrane family protein;protein_id=BBH07053.1	ID=cds-BBH07053.1;Parent=gene-Prudu_018864;Dbxref=NCBI_GP:BBH07053.1;Name=BBH07053.1;Note=Prudu.07G026200;gbkey=CDS;locus_tag=Prudu_018864;product=PQ-loop repeat family protein / transmembrane family protein;protein_id=BBH07053.1
AP019303.1	3076762	3077727	transposable element gene;protein_id=BBH07054.1	ID=cds-BBH07054.1;Parent=gene-Prudu_018865;Dbxref=NCBI_GP:BBH07054.1;Name=BBH07054.1;Note=Prudu.07G026300;end_range=3077727,.;gbkey=CDS;locus_tag=Prudu_018865;partial=true;product=transposable element gene;protein_id=BBH07054.1
AP019303.1	3105870	3117247	MATE efflux family protein;protein_id=BBH07055.1	ID=cds-BBH07055.1;Parent=gene-Prudu_018866;Dbxref=NCBI_GP:BBH07055.1;Name=BBH07055.1;Note=GO:0006855%3BGO:0015238%3BGO:0015297%3BGO:0016020%3BGO:0055085%3B~Prudu.07G026400;gbkey=CDS;locus_tag=Prudu_018866;partial=true;product=MATE efflux family protein;protein_id=BBH07055.1
AP019303.1	3120463	3121252	Co-chaperone GrpE family protein;protein_id=BBH07056.1	ID=cds-BBH07056.1;Parent=gene-Prudu_018867;Dbxref=NCBI_GP:BBH07056.1;Name=BBH07056.1;Note=GO:0000774%3BGO:0006457%3BGO:0042803%3BGO:0051087%3B~Prudu.07G026500;gbkey=CDS;locus_tag=Prudu_018867;product=Co-chaperone GrpE family protein;protein_id=BBH07056.1
AP019303.1	3123449	3126382	Co-chaperone GrpE family protein;protein_id=BBH07057.1	ID=cds-BBH07057.1;Parent=gene-Prudu_018868;Dbxref=NCBI_GP:BBH07057.1;Name=BBH07057.1;Note=GO:0000774%3BGO:0006457%3BGO:0042803%3BGO:0051087%3B~Prudu.07G026600;gbkey=CDS;locus_tag=Prudu_018868;product=Co-chaperone GrpE family protein;protein_id=BBH07057.1
AP019303.1	3151512	3154872		ID=id-Prudu_018869;Note=BED zinc finger%3B~GO:0003677%3BGO:0046983%3B~Prudu.07G026700%3B~short intron;gbkey=misc_feature;locus_tag=Prudu_018869;part=1/12;partial=true;start_range=.,3151512
AP019303.1	3181576	3185385	Disease resistance protein CC-NBS-LRR class family;protein_id=BBH07058.1	ID=cds-BBH07058.1;Parent=gene-Prudu_018870;Dbxref=NCBI_GP:BBH07058.1;Name=BBH07058.1;Note=GO:0015074%3B~Prudu.07G026800;gbkey=CDS;locus_tag=Prudu_018870;product=Disease resistance protein CC-NBS-LRR class family;protein_id=BBH07058.1
AP019303.1	3194426	3202970	ARF GAP-like zinc finger-containing protein ZIGA4;protein_id=BBH07059.1	ID=cds-BBH07059.1;Parent=gene-Prudu_018871;Dbxref=NCBI_GP:BBH07059.1;Name=BBH07059.1;Note=GO:0005096%3B~Prudu.07G026900;gbkey=CDS;locus_tag=Prudu_018871;product=ARF GAP-like zinc finger-containing protein ZIGA4;protein_id=BBH07059.1
AP019303.1	3205382	3206245	hypothetical protein;protein_id=BBH07060.1;start_range=.,3205382	ID=cds-BBH07060.1;Parent=gene-Prudu_018872;Dbxref=NCBI_GP:BBH07060.1;Name=BBH07060.1;Note=Prudu.07G027000;gbkey=CDS;locus_tag=Prudu_018872;partial=true;product=hypothetical protein;protein_id=BBH07060.1;start_range=.,3205382
AP019303.1	3220320	3222052	hypothetical protein;protein_id=BBH07061.1	ID=cds-BBH07061.1;Parent=gene-Prudu_018873;Dbxref=NCBI_GP:BBH07061.1;Name=BBH07061.1;Note=GO:0006508%3BGO:0008234%3B~Prudu.07G027100;gbkey=CDS;locus_tag=Prudu_018873;product=hypothetical protein;protein_id=BBH07061.1
AP019303.1	3245071	3245799	Leucine-rich repeat protein kinase family protein;protein_id=BBH07062.1	ID=cds-BBH07062.1;Parent=gene-Prudu_018874;Dbxref=NCBI_GP:BBH07062.1;Name=BBH07062.1;Note=Prudu.07G027200;gbkey=CDS;locus_tag=Prudu_018874;product=Leucine-rich repeat protein kinase family protein;protein_id=BBH07062.1
AP019303.1	3251014	3254259	hypothetical protein;protein_id=BBH07063.1	ID=cds-BBH07063.1;Parent=gene-Prudu_018875;Dbxref=NCBI_GP:BBH07063.1;Name=BBH07063.1;Note=Prudu.07G027300;gbkey=CDS;locus_tag=Prudu_018875;product=hypothetical protein;protein_id=BBH07063.1
AP019303.1	3271998	3273667	hypothetical protein;protein_id=BBH07064.1	ID=cds-BBH07064.1;Parent=gene-Prudu_018876;Dbxref=NCBI_GP:BBH07064.1;Name=BBH07064.1;Note=Prudu.07G027400;gbkey=CDS;locus_tag=Prudu_018876;product=hypothetical protein;protein_id=BBH07064.1
AP019303.1	3291518	3298903	hypothetical protein;protein_id=BBH07065.1	ID=cds-BBH07065.1;Parent=gene-Prudu_018877;Dbxref=NCBI_GP:BBH07065.1;Name=BBH07065.1;Note=Prudu.07G027500;gbkey=CDS;locus_tag=Prudu_018877;product=hypothetical protein;protein_id=BBH07065.1
AP019303.1	3301312	3312983	ubiquitin-specific protease 5;protein_id=BBH07066.1	ID=cds-BBH07066.1;Parent=gene-Prudu_018878;Dbxref=NCBI_GP:BBH07066.1;Name=BBH07066.1;Note=GO:0004843%3BGO:0016579%3BGO:0036459%3B~Prudu.07G027600;gbkey=CDS;locus_tag=Prudu_018878;product=ubiquitin-specific protease 5;protein_id=BBH07066.1
AP019303.1	3345615	3346094	hypothetical protein;protein_id=BBH07067.1;start_range=.,3345615	ID=cds-BBH07067.1;Parent=gene-Prudu_018879;Dbxref=NCBI_GP:BBH07067.1;Name=BBH07067.1;Note=Prudu.07G027700;gbkey=CDS;locus_tag=Prudu_018879;partial=true;product=hypothetical protein;protein_id=BBH07067.1;start_range=.,3345615
AP019303.1	3398315	3407263	hypothetical protein;protein_id=BBH07068.1	ID=cds-BBH07068.1;Parent=gene-Prudu_018880;Dbxref=NCBI_GP:BBH07068.1;Name=BBH07068.1;Note=Prudu.07G027800;gbkey=CDS;locus_tag=Prudu_018880;product=hypothetical protein;protein_id=BBH07068.1
AP019303.1	3413677	3419188		ID=id-Prudu_018881;Note=Prudu.07G027900%3B~hypothetical protein%3B~short intron;gbkey=misc_feature;locus_tag=Prudu_018881;part=1/11;partial=true;start_range=.,3413677
AP019303.1	3424337	3427673		ID=id-Prudu_018882;Note=BURP domain-containing protein%3B~GO:0006508%3BGO:0008234%3B~Prudu.07G028000%3B~short intron;end_range=3427673,.;gbkey=misc_feature;locus_tag=Prudu_018882;part=1/8;partial=true
AP019303.1	3431269	3432450		ID=id-Prudu_018883;Note=EPIDERMAL PATTERNING FACTOR-like protein 2%3B~Prudu.07G028100%3B~short intron;gbkey=misc_feature;locus_tag=Prudu_018883;part=1/4
AP019303.1	3436454	3437413	nitrogen fixation S-like 1;protein_id=BBH07069.1	ID=cds-BBH07069.1;Parent=gene-Prudu_018884;Dbxref=NCBI_GP:BBH07069.1;Name=BBH07069.1;Note=Prudu.07G028200;gbkey=CDS;locus_tag=Prudu_018884;product=nitrogen fixation S-like 1;protein_id=BBH07069.1
AP019303.1	3437488	3437820	hypothetical protein;protein_id=BBH07070.1	ID=cds-BBH07070.1;Parent=gene-Prudu_018885;Dbxref=NCBI_GP:BBH07070.1;Name=BBH07070.1;Note=Prudu.07G028300;gbkey=CDS;locus_tag=Prudu_018885;product=hypothetical protein;protein_id=BBH07070.1
AP019303.1	3438308	3441227	hypothetical protein;protein_id=BBH07071.1	ID=cds-BBH07071.1;Parent=gene-Prudu_018886;Dbxref=NCBI_GP:BBH07071.1;Name=BBH07071.1;Note=Prudu.07G028400;gbkey=CDS;locus_tag=Prudu_018886;product=hypothetical protein;protein_id=BBH07071.1
AP019303.1	3443054	3444402	cytochrome c oxidase-related protein;protein_id=BBH07072.1	ID=cds-BBH07072.1;Parent=gene-Prudu_018887;Dbxref=NCBI_GP:BBH07072.1;Name=BBH07072.1;Note=Prudu.07G028500;gbkey=CDS;locus_tag=Prudu_018887;product=cytochrome c oxidase-related protein;protein_id=BBH07072.1
AP019303.1	3445062	3446035		ID=id-Prudu_018888;Note=AGAMOUS-like 61%3B~GO:0003677%3BGO:0046983%3B~Prudu.07G028600%3B~short intron;gbkey=misc_feature;locus_tag=Prudu_018888;part=1/3
AP019303.1	3456107	3457452	hypothetical protein;protein_id=BBH07073.1	ID=cds-BBH07073.1;Parent=gene-Prudu_018889;Dbxref=NCBI_GP:BBH07073.1;Name=BBH07073.1;Note=Prudu.07G028700;end_range=3457452,.;gbkey=CDS;locus_tag=Prudu_018889;partial=true;product=hypothetical protein;protein_id=BBH07073.1
AP019303.1	3458154	3460290		ID=id-Prudu_018890;Note=GO:0003924%3BGO:0005200%3BGO:0005525%3BGO:0005874%3BGO:0007017%3B~Prudu.07G028800%3B~short intron%3B~tubulin alpha-4 chain;gbkey=misc_feature;locus_tag=Prudu_018890;part=1/5
AP019303.1	3465706	3469932		ID=id-Prudu_018891;Note=GO:0004672%3BGO:0005515%3BGO:0005524%3BGO:0006468%3B~HAESA-like 2%3B~Prudu.07G028900%3B~short intron;gbkey=misc_feature;locus_tag=Prudu_018891;part=1/10
AP019303.1	3482943	3485844		ID=id-Prudu_018892;Note=GO:0006108%3BGO:0016491%3BGO:0016616%3BGO:0030060%3BGO:0055114%3B~Prudu.07G029000%3B~peroxisomal NAD-malate dehydrogenase 1%3B~short intron;gbkey=misc_feature;locus_tag=Prudu_018892;part=1/9
AP019303.1	3487584	3490520	cytochrome P450%2C family 82%2C subfamily C%2C polypeptide 4;protein_id=BBH07074.1	ID=cds-BBH07074.1;Parent=gene-Prudu_018893;Dbxref=NCBI_GP:BBH07074.1;Name=BBH07074.1;Note=GO:0005506%3BGO:0016705%3BGO:0020037%3BGO:0055114%3B~Prudu.07G029100;gbkey=CDS;locus_tag=Prudu_018893;partial=true;product=cytochrome P450%2C family 82%2C subfamily C%2C polypeptide 4;protein_id=BBH07074.1
AP019303.1	3500918	3504866	Leucine-rich receptor-like protein kinase family protein;protein_id=BBH07075.1	ID=cds-BBH07075.1;Parent=gene-Prudu_018894;Dbxref=NCBI_GP:BBH07075.1;Name=BBH07075.1;Note=GO:0004672%3BGO:0005515%3BGO:0006468%3B~Prudu.07G029200;gbkey=CDS;locus_tag=Prudu_018894;product=Leucine-rich receptor-like protein kinase family protein;protein_id=BBH07075.1
AP019303.1	3511765	3514591		ID=id-Prudu_018895;Note=GO:0005524%3BGO:0005975%3BGO:0016773%3B~Prudu.07G029300%3B~hexokinase-like 3%3B~short intron;end_range=3514591,.;gbkey=misc_feature;locus_tag=Prudu_018895;part=1/11;partial=true
AP019303.1	3520789	3522197	hypothetical protein;protein_id=BBH07076.1	ID=cds-BBH07076.1;Parent=gene-Prudu_018896;Dbxref=NCBI_GP:BBH07076.1;Name=BBH07076.1;Note=Prudu.07G029400;gbkey=CDS;locus_tag=Prudu_018896;product=hypothetical protein;protein_id=BBH07076.1
AP019303.1	3522723	3523928	Ankyrin repeat family protein;protein_id=BBH07077.1	ID=cds-BBH07077.1;Parent=gene-Prudu_018897;Dbxref=NCBI_GP:BBH07077.1;Name=BBH07077.1;Note=Prudu.07G029500;gbkey=CDS;locus_tag=Prudu_018897;product=Ankyrin repeat family protein;protein_id=BBH07077.1
AP019303.1	3527418	3528665	hypothetical protein;protein_id=BBH07078.1	ID=cds-BBH07078.1;Parent=gene-Prudu_018898;Dbxref=NCBI_GP:BBH07078.1;Name=BBH07078.1;Note=Prudu.07G029600;gbkey=CDS;locus_tag=Prudu_018898;product=hypothetical protein;protein_id=BBH07078.1
AP019303.1	3530895	3534134	basic helix-loop-helix DNA-binding superfamily protein;protein_id=BBH07079.1	ID=cds-BBH07079.1;Parent=gene-Prudu_018899;Dbxref=NCBI_GP:BBH07079.1;Name=BBH07079.1;Note=GO:0046983%3B~Prudu.07G029700;end_range=3534134,.;gbkey=CDS;locus_tag=Prudu_018899;partial=true;product=basic helix-loop-helix DNA-binding superfamily protein;protein_id=BBH07079.1
AP019303.1	3541554	3543618	basic helix-loop-helix DNA-binding superfamily protein;protein_id=BBH07080.1	ID=cds-BBH07080.1;Parent=gene-Prudu_018900;Dbxref=NCBI_GP:BBH07080.1;Name=BBH07080.1;Note=GO:0046983%3B~Prudu.07G029800;gbkey=CDS;locus_tag=Prudu_018900;product=basic helix-loop-helix DNA-binding superfamily protein;protein_id=BBH07080.1
AP019303.1	3548708	3551495	Transducin/WD40 repeat-like superfamily protein;protein_id=BBH07081.1	ID=cds-BBH07081.1;Parent=gene-Prudu_018901;Dbxref=NCBI_GP:BBH07081.1;Name=BBH07081.1;Note=GO:0005515%3B~Prudu.07G029900;gbkey=CDS;locus_tag=Prudu_018901;product=Transducin/WD40 repeat-like superfamily protein;protein_id=BBH07081.1
AP019303.1	3553200	3554885		ID=id-Prudu_018902;Note=Prudu.07G030000%3B~hypothetical protein%3B~short intron;gbkey=misc_feature;locus_tag=Prudu_018902;part=1/5
AP019303.1	3570945	3575879	P-loop containing nucleoside triphosphate hydrolases superfamily protein;protein_id=BBH07082.1	ID=cds-BBH07082.1;Parent=gene-Prudu_018903;Dbxref=NCBI_GP:BBH07082.1;Name=BBH07082.1;Note=GO:0003777%3BGO:0005524%3BGO:0007018%3BGO:0008017%3B~Prudu.07G030100;gbkey=CDS;locus_tag=Prudu_018903;product=P-loop containing nucleoside triphosphate hydrolases superfamily protein;protein_id=BBH07082.1
AP019303.1	3587051	3592722		ID=id-Prudu_018904;Note=GO:0008152%3BGO:0016758%3B~Prudu.07G030200%3B~UDP-glucosyltransferase 74F2%3B~short intron;end_range=3592722,.;gbkey=misc_feature;locus_tag=Prudu_018904;part=1/10;partial=true
AP019303.1	3595565	3597281	Zinc-binding dehydrogenase family protein;protein_id=BBH07083.1	ID=cds-BBH07083.1;Parent=gene-Prudu_018905;Dbxref=NCBI_GP:BBH07083.1;Name=BBH07083.1;Note=GO:0055114%3B~Prudu.07G030300;gbkey=CDS;locus_tag=Prudu_018905;product=Zinc-binding dehydrogenase family protein;protein_id=BBH07083.1
AP019303.1	3599029	3605828	Major facilitator superfamily protein;protein_id=BBH07084.1	ID=cds-BBH07084.1;Parent=gene-Prudu_018906;Dbxref=NCBI_GP:BBH07084.1;Name=BBH07084.1;Note=GO:0016021%3BGO:0055085%3B~Prudu.07G030400;gbkey=CDS;locus_tag=Prudu_018906;product=Major facilitator superfamily protein;protein_id=BBH07084.1
AP019303.1	3607180	3615171		ID=id-Prudu_018907;Note=Prudu.07G030500%3B~UDP-Glycosyltransferase superfamily protein%3B~short intron;gbkey=misc_feature;locus_tag=Prudu_018907;part=1/17
AP019303.1	3621557	3626437	SPT2 chromatin protein;protein_id=BBH07085.1	ID=cds-BBH07085.1;Parent=gene-Prudu_018908;Dbxref=NCBI_GP:BBH07085.1;Name=BBH07085.1;Note=Prudu.07G030600;gbkey=CDS;locus_tag=Prudu_018908;product=SPT2 chromatin protein;protein_id=BBH07085.1
AP019303.1	3626436	3630329	hypothetical protein;protein_id=BBH07086.1	ID=cds-BBH07086.1;Parent=gene-Prudu_018909;Dbxref=NCBI_GP:BBH07086.1;Name=BBH07086.1;Note=Prudu.07G030900;gbkey=CDS;locus_tag=Prudu_018909;product=hypothetical protein;protein_id=BBH07086.1
AP019303.1	3629644	3645281		ID=id-Prudu_018910;Note=GO:0004612%3BGO:0005524%3BGO:0006094%3B~Prudu.07G031000%3B~phosphoenolpyruvate carboxykinase 1%3B~short intron;gbkey=misc_feature;locus_tag=Prudu_018910;part=1/23;partial=true;start_range=.,3629644
AP019303.1	3645528	3645854	hypothetical protein;protein_id=BBH07087.1	ID=cds-BBH07087.1;Parent=gene-Prudu_018911;Dbxref=NCBI_GP:BBH07087.1;Name=BBH07087.1;Note=Prudu.07G031100;gbkey=CDS;locus_tag=Prudu_018911;product=hypothetical protein;protein_id=BBH07087.1
AP019303.1	3662011	3665496		ID=id-Prudu_018912;Note=Prudu.07G031200%3B~myb family transcription factor%3B~short intron;gbkey=misc_feature;locus_tag=Prudu_018912;part=1/5
AP019303.1	3674093	3676723	Zinc finger C3HC4-type RING finger family protein;protein_id=BBH07088.1	ID=cds-BBH07088.1;Parent=gene-Prudu_018913;Dbxref=NCBI_GP:BBH07088.1;Name=BBH07088.1;Note=GO:0005515%3BGO:0008270%3B~Prudu.07G031300;gbkey=CDS;locus_tag=Prudu_018913;product=Zinc finger C3HC4-type RING finger family protein;protein_id=BBH07088.1
AP019303.1	3690514	3695343	indole-3-acetic acid inducible 9;protein_id=BBH07089.1	ID=cds-BBH07089.1;Parent=gene-Prudu_018914;Dbxref=NCBI_GP:BBH07089.1;Name=BBH07089.1;Note=Prudu.07G031400;end_range=3695343,.;gbkey=CDS;locus_tag=Prudu_018914;partial=true;product=indole-3-acetic acid inducible 9;protein_id=BBH07089.1
AP019303.1	3705895	3707046	hydroxyproline-rich glycoprotein family protein;protein_id=BBH07090.1	ID=cds-BBH07090.1;Parent=gene-Prudu_018915;Dbxref=NCBI_GP:BBH07090.1;Name=BBH07090.1;Note=Prudu.07G031500;gbkey=CDS;locus_tag=Prudu_018915;product=hydroxyproline-rich glycoprotein family protein;protein_id=BBH07090.1
AP019303.1	3722851	3726580	Homeodomain-like superfamily protein;protein_id=BBH07091.1;start_range=.,3722851	ID=cds-BBH07091.1;Parent=gene-Prudu_018916;Dbxref=NCBI_GP:BBH07091.1;Name=BBH07091.1;Note=Prudu.07G031600;gbkey=CDS;locus_tag=Prudu_018916;partial=true;product=Homeodomain-like superfamily protein;protein_id=BBH07091.1;start_range=.,3722851
AP019303.1	3728095	3729514	beta HLH protein 93;protein_id=BBH07092.1	ID=cds-BBH07092.1;Parent=gene-Prudu_018917;Dbxref=NCBI_GP:BBH07092.1;Name=BBH07092.1;Note=GO:0046983%3B~Prudu.07G031700;gbkey=CDS;locus_tag=Prudu_018917;product=beta HLH protein 93;protein_id=BBH07092.1
AP019303.1	3749020	3753501		ID=id-Prudu_018918;Note=GO:0004553%3BGO:0005975%3B~Glycosyl hydrolase family protein%3B~Prudu.07G031800%3B~short intron;gbkey=misc_feature;locus_tag=Prudu_018918;part=1/10
AP019303.1	3755143	3755571	transposable element gene;protein_id=BBH07093.1	ID=cds-BBH07093.1;Parent=gene-Prudu_018919;Dbxref=NCBI_GP:BBH07093.1;Name=BBH07093.1;Note=Prudu.07G031900;gbkey=CDS;locus_tag=Prudu_018919;partial=true;product=transposable element gene;protein_id=BBH07093.1
AP019303.1	3755787	3756320	RmlC-like cupins superfamily protein;protein_id=BBH07094.1	ID=cds-BBH07094.1;Parent=gene-Prudu_018920;Dbxref=NCBI_GP:BBH07094.1;Name=BBH07094.1;Note=Prudu.07G032000;gbkey=CDS;locus_tag=Prudu_018920;product=RmlC-like cupins superfamily protein;protein_id=BBH07094.1
AP019303.1	3763297	3764902	hypothetical protein;protein_id=BBH07095.1	ID=cds-BBH07095.1;Parent=gene-Prudu_018921;Dbxref=NCBI_GP:BBH07095.1;Name=BBH07095.1;Note=Prudu.07G032100;gbkey=CDS;locus_tag=Prudu_018921;product=hypothetical protein;protein_id=BBH07095.1
AP019303.1	3774028	3779090		ID=id-Prudu_018922;Note=Protein of unknown function d%3B~Prudu.07G032200%3B~short intron;end_range=3779090,.;gbkey=misc_feature;locus_tag=Prudu_018922;part=1/10;partial=true
AP019303.1	3784643	3787529	chloroplastic hypothetical protein;protein_id=BBH07096.1	ID=cds-BBH07096.1;Parent=gene-Prudu_018923;Dbxref=NCBI_GP:BBH07096.1;Name=BBH07096.1;Note=Prudu.07G032300;gbkey=CDS;locus_tag=Prudu_018923;product=chloroplastic hypothetical protein;protein_id=BBH07096.1
AP019303.1	3789667	3797733		ID=id-Prudu_018924;Note=GO:0004672%3BGO:0006468%3B~Leucine-rich repeat protein kinase family protein%3B~Prudu.07G032400%3B~short intron;gbkey=misc_feature;locus_tag=Prudu_018924;part=1/17;partial=true;start_range=.,3789667
AP019303.1	3798305	3800136	putative BRICK1 protein;protein_id=BBH07097.1	ID=cds-BBH07097.1;Parent=gene-Prudu_018925;Dbxref=NCBI_GP:BBH07097.1;Name=BBH07097.1;Note=Prudu.07G032500;gbkey=CDS;locus_tag=Prudu_018925;product=putative BRICK1 protein;protein_id=BBH07097.1
AP019303.1	3801309	3808472		ID=id-Prudu_018926;Note=GO:0004222%3BGO:0006508%3B~Prudu.07G032600%3B~Zincin-like metalloproteases family protein%3B~short intron;gbkey=misc_feature;locus_tag=Prudu_018926;part=1/18
AP019303.1	3809835	3816202	serine transhydroxymethyltransferase 1;protein_id=BBH07098.1	ID=cds-BBH07098.1;Parent=gene-Prudu_018927;Dbxref=NCBI_GP:BBH07098.1;Name=BBH07098.1;Note=GO:0016740%3B~Prudu.07G032700;gbkey=CDS;locus_tag=Prudu_018927;product=serine transhydroxymethyltransferase 1;protein_id=BBH07098.1
AP019303.1	3835513	3841459	AGAMOUS-like 21;protein_id=BBH07099.1	ID=cds-BBH07099.1;Parent=gene-Prudu_018928;Dbxref=NCBI_GP:BBH07099.1;Name=BBH07099.1;Note=GO:0003677%3BGO:0003700%3BGO:0005634%3BGO:0006355%3BGO:0046983%3B~Prudu.07G032800;gbkey=CDS;locus_tag=Prudu_018928;partial=true;product=AGAMOUS-like 21;protein_id=BBH07099.1
AP019303.1	3849628	3853663		ID=id-Prudu_018929;Note=Concanavalin A-like lectin protein kinase family protein%3B~GO:0004672%3BGO:0005524%3BGO:0006468%3BGO:0030246%3B~Prudu.07G032900%3B~short intron;gbkey=misc_feature;locus_tag=Prudu_018929;part=1/5
AP019303.1	3853688	3855002		ID=id-Prudu_018930;Note=Concanavalin A-like lectin protein kinase family protein%3B~GO:0004672%3BGO:0005524%3BGO:0006468%3B~Prudu.07G033000%3B~short intron;gbkey=misc_feature;locus_tag=Prudu_018930;part=1/3
AP019303.1	3863398	3865869		ID=id-Prudu_018931;Note=ABC-2 type transporter family protein%3B~GO:0005524%3BGO:0016020%3BGO:0016887%3B~Prudu.07G033100%3B~short intron;gbkey=misc_feature;locus_tag=Prudu_018931;part=1/5
AP019303.1	3872652	3874727	Concanavalin A-like lectin protein kinase family protein;protein_id=BBH07100.1	ID=cds-BBH07100.1;Parent=gene-Prudu_018932;Dbxref=NCBI_GP:BBH07100.1;Name=BBH07100.1;Note=GO:0004672%3BGO:0005524%3BGO:0006468%3BGO:0030246%3B~Prudu.07G033200;gbkey=CDS;locus_tag=Prudu_018932;product=Concanavalin A-like lectin protein kinase family protein;protein_id=BBH07100.1
AP019303.1	3890650	3895577	Rhamnogalacturonate lyase family protein;protein_id=BBH07101.1	ID=cds-BBH07101.1;Parent=gene-Prudu_018933;Dbxref=NCBI_GP:BBH07101.1;Name=BBH07101.1;Note=Prudu.07G033300;gbkey=CDS;locus_tag=Prudu_018933;product=Rhamnogalacturonate lyase family protein;protein_id=BBH07101.1
AP019303.1	3899027	3910103		ID=id-Prudu_018934;Note=GO:0055114%3B~Prudu.07G033400%3B~cinnamyl alcohol dehydrogenase 6%3B~short intron;gbkey=misc_feature;locus_tag=Prudu_018934;part=1/17;partial=true;start_range=.,3899027
AP019303.1	3934407	3934898	Ribonuclease H-like superfamily protein;protein_id=BBH07102.1	ID=cds-BBH07102.1;Parent=gene-Prudu_018935;Dbxref=NCBI_GP:BBH07102.1;Name=BBH07102.1;Note=Prudu.07G033500;gbkey=CDS;locus_tag=Prudu_018935;product=Ribonuclease H-like superfamily protein;protein_id=BBH07102.1
AP019303.1	3937665	3941296	Homeodomain-like superfamily protein;protein_id=BBH07103.1	ID=cds-BBH07103.1;Parent=gene-Prudu_018936;Dbxref=NCBI_GP:BBH07103.1;Name=BBH07103.1;Note=Prudu.07G033600;gbkey=CDS;locus_tag=Prudu_018936;product=Homeodomain-like superfamily protein;protein_id=BBH07103.1
AP019303.1	3962890	3963560		ID=id-Prudu_018937;Note=Prudu.07G033700%3B~short intron%3B~transposable element gene;gbkey=misc_feature;locus_tag=Prudu_018937;part=1/4;partial=true;start_range=.,3962890
AP019303.1	3964645	3965013	transposable element gene;protein_id=BBH07104.1	ID=cds-BBH07104.1;Parent=gene-Prudu_018938;Dbxref=NCBI_GP:BBH07104.1;Name=BBH07104.1;Note=Prudu.07G033800;gbkey=CDS;locus_tag=Prudu_018938;product=transposable element gene;protein_id=BBH07104.1
AP019303.1	3965022	3966257		ID=id-Prudu_018939;Note=Prudu.07G033900%3B~hypothetical protein%3B~short intron;gbkey=misc_feature;locus_tag=Prudu_018939;part=1/4
AP019303.1	3968218	3968770	transposable element gene;protein_id=BBH07105.1	ID=cds-BBH07105.1;Parent=gene-Prudu_018940;Dbxref=NCBI_GP:BBH07105.1;Name=BBH07105.1;Note=GO:0015074%3B~Prudu.07G034000;end_range=3968770,.;gbkey=CDS;locus_tag=Prudu_018940;partial=true;product=transposable element gene;protein_id=BBH07105.1
AP019303.1	3981359	3989514	myosin heavy chain-related protein;protein_id=BBH07106.1	ID=cds-BBH07106.1;Parent=gene-Prudu_018941;Dbxref=NCBI_GP:BBH07106.1;Name=BBH07106.1;Note=GO:0003779%3B~Prudu.07G034100;gbkey=CDS;locus_tag=Prudu_018941;product=myosin heavy chain-related protein;protein_id=BBH07106.1
AP019303.1	4008710	4013554	Leucine-rich repeat protein kinase family protein;protein_id=BBH07107.1	ID=cds-BBH07107.1;Parent=gene-Prudu_018942;Dbxref=NCBI_GP:BBH07107.1;Name=BBH07107.1;Note=Prudu.07G034200;gbkey=CDS;locus_tag=Prudu_018942;product=Leucine-rich repeat protein kinase family protein;protein_id=BBH07107.1
AP019303.1	4015808	4017340		ID=id-Prudu_018943;Note=GO:0016616%3BGO:0051287%3BGO:0055114%3B~Prudu.07G034300%3B~UDP-glucose 6-dehydrogenase family protein%3B~short intron;gbkey=misc_feature;locus_tag=Prudu_018943;part=1/4
AP019303.1	4020282	4021586	reversibly glycosylated polypeptide 1;protein_id=BBH07108.1	ID=cds-BBH07108.1;Parent=gene-Prudu_018944;Dbxref=NCBI_GP:BBH07108.1;Name=BBH07108.1;Note=GO:0016866%3BGO:0030244%3B~Prudu.07G034400;end_range=4021586,.;gbkey=CDS;locus_tag=Prudu_018944;partial=true;product=reversibly glycosylated polypeptide 1;protein_id=BBH07108.1
AP019303.1	4027086	4027671	hypothetical protein;protein_id=BBH07109.1	ID=cds-BBH07109.1;Parent=gene-Prudu_018945;Dbxref=NCBI_GP:BBH07109.1;Name=BBH07109.1;Note=Prudu.07G034500;gbkey=CDS;locus_tag=Prudu_018945;product=hypothetical protein;protein_id=BBH07109.1
AP019303.1	4028726	4034982		ID=id-Prudu_018946;Note=Carbohydrate-binding X8 domain superfamily protein%3B~Prudu.07G034900%3B~short intron;gbkey=misc_feature;locus_tag=Prudu_018946;part=1/7;partial=true;start_range=.,4028726
AP019303.1	4028833	4029816	transposable element gene;protein_id=BBH07110.1	ID=cds-BBH07110.1;Parent=gene-Prudu_018947;Dbxref=NCBI_GP:BBH07110.1;Name=BBH07110.1;Note=Prudu.07G034700;gbkey=CDS;locus_tag=Prudu_018947;product=transposable element gene;protein_id=BBH07110.1
AP019303.1	4029912	4030808	hypothetical protein;protein_id=BBH07111.1	ID=cds-BBH07111.1;Parent=gene-Prudu_018948;Dbxref=NCBI_GP:BBH07111.1;Name=BBH07111.1;Note=Prudu.07G034800;gbkey=CDS;locus_tag=Prudu_018948;product=hypothetical protein;protein_id=BBH07111.1
AP019303.1	4036439	4041423	ubiquitin-specific protease 1;protein_id=BBH07112.1	ID=cds-BBH07112.1;Parent=gene-Prudu_018949;Dbxref=NCBI_GP:BBH07112.1;Name=BBH07112.1;Note=GO:0008270%3BGO:0016579%3BGO:0036459%3B~Prudu.07G035000;end_range=4041423,.;gbkey=CDS;locus_tag=Prudu_018949;partial=true;product=ubiquitin-specific protease 1;protein_id=BBH07112.1
AP019303.1	4046420	4048641	hypothetical protein;protein_id=BBH07113.1;start_range=.,4046420	ID=cds-BBH07113.1;Parent=gene-Prudu_018950;Dbxref=NCBI_GP:BBH07113.1;Name=BBH07113.1;Note=Prudu.07G035100;gbkey=CDS;locus_tag=Prudu_018950;partial=true;product=hypothetical protein;protein_id=BBH07113.1;start_range=.,4046420
AP019303.1	4070412	4084068		ID=id-Prudu_018951;Note=DNA/RNA helicase protein%3B~GO:0005524%3BGO:0046872%3B~Prudu.07G035200%3B~short intron;gbkey=misc_feature;locus_tag=Prudu_018951;part=1/17
AP019303.1	4096936	4097617	hypothetical protein;protein_id=BBH07114.1	ID=cds-BBH07114.1;Parent=gene-Prudu_018952;Dbxref=NCBI_GP:BBH07114.1;Name=BBH07114.1;Note=Prudu.07G035300;gbkey=CDS;locus_tag=Prudu_018952;product=hypothetical protein;protein_id=BBH07114.1
AP019303.1	4130511	4131547	hypothetical protein;protein_id=BBH07115.1	ID=cds-BBH07115.1;Parent=gene-Prudu_018953;Dbxref=NCBI_GP:BBH07115.1;Name=BBH07115.1;Note=Prudu.07G035400;gbkey=CDS;locus_tag=Prudu_018953;product=hypothetical protein;protein_id=BBH07115.1
AP019303.1	4149931	4151373	hypothetical protein;protein_id=BBH07116.1	ID=cds-BBH07116.1;Parent=gene-Prudu_018954;Dbxref=NCBI_GP:BBH07116.1;Name=BBH07116.1;Note=Prudu.07G035500;gbkey=CDS;locus_tag=Prudu_018954;product=hypothetical protein;protein_id=BBH07116.1
AP019303.1	4157919	4158663	hypothetical protein;protein_id=BBH07117.1	ID=cds-BBH07117.1;Parent=gene-Prudu_018955;Dbxref=NCBI_GP:BBH07117.1;Name=BBH07117.1;Note=Prudu.07G035600;gbkey=CDS;locus_tag=Prudu_018955;product=hypothetical protein;protein_id=BBH07117.1
AP019303.1	4158908	4160302	HXXXD-type acyl-transferase family protein;protein_id=BBH07118.1	ID=cds-BBH07118.1;Parent=gene-Prudu_018956;Dbxref=NCBI_GP:BBH07118.1;Name=BBH07118.1;Note=GO:0016747%3B~Prudu.07G035700;gbkey=CDS;locus_tag=Prudu_018956;product=HXXXD-type acyl-transferase family protein;protein_id=BBH07118.1
AP019303.1	4171554	4174578		ID=id-Prudu_018957;Note=GO:0003677%3BGO:0046983%3B~Prudu.07G035800%3B~lectin protein kinase family protein%3B~short intron;gbkey=misc_feature;locus_tag=Prudu_018957;part=1/10
AP019303.1	4189016	4189419		ID=id-Prudu_018958;Note=GO:0003735%3BGO:0005840%3BGO:0006412%3B~Prudu.07G035900%3B~hypothetical protein%3B~short intron;gbkey=misc_feature;locus_tag=Prudu_018958;part=1/3
AP019303.1	4193555	4195263	hypothetical protein;protein_id=BBH07119.1	ID=cds-BBH07119.1;Parent=gene-Prudu_018959;Dbxref=NCBI_GP:BBH07119.1;Name=BBH07119.1;Note=Prudu.07G036000;gbkey=CDS;locus_tag=Prudu_018959;product=hypothetical protein;protein_id=BBH07119.1
AP019303.1	4211923	4212159	HXXXD-type acyl-transferase family protein;protein_id=BBH07120.1	ID=cds-BBH07120.1;Parent=gene-Prudu_018960;Dbxref=NCBI_GP:BBH07120.1;Name=BBH07120.1;Note=GO:0016747%3B~Prudu.07G036100;gbkey=CDS;locus_tag=Prudu_018960;product=HXXXD-type acyl-transferase family protein;protein_id=BBH07120.1
AP019303.1	4212273	4213205	hypothetical protein;protein_id=BBH07121.1	ID=cds-BBH07121.1;Parent=gene-Prudu_018961;Dbxref=NCBI_GP:BBH07121.1;Name=BBH07121.1;Note=GO:0016747%3B~Prudu.07G036200;gbkey=CDS;locus_tag=Prudu_018961;product=hypothetical protein;protein_id=BBH07121.1
AP019303.1	4216510	4218760	ribosomal protein S10;protein_id=BBH07122.1	ID=cds-BBH07122.1;Parent=gene-Prudu_018962;Dbxref=NCBI_GP:BBH07122.1;Name=BBH07122.1;Note=GO:0003735%3BGO:0005840%3BGO:0006412%3B~Prudu.07G036300;end_range=4218760,.;gbkey=CDS;locus_tag=Prudu_018962;partial=true;product=ribosomal protein S10;protein_id=BBH07122.1
AP019303.1	4221978	4222514		ID=id-Prudu_018963;Note=Protein of unknown function D%3B~Prudu.07G036400%3B~short intron;gbkey=misc_feature;locus_tag=Prudu_018963;part=1/4
AP019303.1	4222831	4223416		ID=id-Prudu_018964;Note=Prudu.07G036500%3B~short intron%3B~transposable element gene;gbkey=misc_feature;locus_tag=Prudu_018964;part=1/3
AP019303.1	4223421	4224424	hypothetical protein;protein_id=BBH07123.1	ID=cds-BBH07123.1;Parent=gene-Prudu_018965;Dbxref=NCBI_GP:BBH07123.1;Name=BBH07123.1;Note=Prudu.07G036600;gbkey=CDS;locus_tag=Prudu_018965;product=hypothetical protein;protein_id=BBH07123.1
AP019303.1	4224796	4225449	hypothetical protein;protein_id=BBH07124.1	ID=cds-BBH07124.1;Parent=gene-Prudu_018966;Dbxref=NCBI_GP:BBH07124.1;Name=BBH07124.1;Note=GO:0003676%3BGO:0008270%3B~Prudu.07G036700;gbkey=CDS;locus_tag=Prudu_018966;product=hypothetical protein;protein_id=BBH07124.1
AP019303.1	4225665	4225997	Proton pump-interactor 1;protein_id=BBH07125.1	ID=cds-BBH07125.1;Parent=gene-Prudu_018967;Dbxref=NCBI_GP:BBH07125.1;Name=BBH07125.1;Note=Prudu.07G036800;gbkey=CDS;locus_tag=Prudu_018967;product=Proton pump-interactor 1;protein_id=BBH07125.1
AP019303.1	4264133	4270209	CDPK-related kinase 1;protein_id=BBH07126.1	ID=cds-BBH07126.1;Parent=gene-Prudu_018968;Dbxref=NCBI_GP:BBH07126.1;Name=BBH07126.1;Note=GO:0004672%3BGO:0005524%3BGO:0006468%3B~Prudu.07G036900;gbkey=CDS;locus_tag=Prudu_018968;product=CDPK-related kinase 1;protein_id=BBH07126.1
AP019303.1	4275529	4276172		ID=id-Prudu_018969;Note=GO:0003677%3BGO:0046983%3B~MADS-box transcription factor family protein%3B~Prudu.07G037000%3B~short intron;gbkey=misc_feature;locus_tag=Prudu_018969;part=1/2
AP019303.1	4291759	4293320	Pectin lyase-like superfamily protein;protein_id=BBH07127.1	ID=cds-BBH07127.1;Parent=gene-Prudu_018970;Dbxref=NCBI_GP:BBH07127.1;Name=BBH07127.1;Note=GO:0004650%3BGO:0005975%3B~Prudu.07G037100;end_range=4293320,.;gbkey=CDS;locus_tag=Prudu_018970;partial=true;product=Pectin lyase-like superfamily protein;protein_id=BBH07127.1
AP019303.1	4312643	4313023	transposable element gene;protein_id=BBH07128.1	ID=cds-BBH07128.1;Parent=gene-Prudu_018971;Dbxref=NCBI_GP:BBH07128.1;Name=BBH07128.1;Note=Prudu.07G037200;gbkey=CDS;locus_tag=Prudu_018971;product=transposable element gene;protein_id=BBH07128.1
AP019303.1	4334077	4337622		ID=id-Prudu_018972;Note=Prudu.07G037300%3B~hypothetical protein%3B~short intron;gbkey=misc_feature;locus_tag=Prudu_018972;part=1/4
AP019303.1	4344187	4348327		ID=id-Prudu_018973;Note=GO:0007010%3BGO:0008017%3B~Prudu.07G037400%3B~microtubule-associated proteins 70-2%3B~short intron;gbkey=misc_feature;locus_tag=Prudu_018973;part=1/13
AP019303.1	4352177	4354597		ID=id-Prudu_018974;Note=GO:0005515%3B~Prudu.07G037500%3B~disease resistance family protein / LRR family protein%3B~short intron;gbkey=misc_feature;locus_tag=Prudu_018974;part=1/5
AP019303.1	4354805	4355901	disease resistance family protein / LRR family protein;protein_id=BBH07129.1	ID=cds-BBH07129.1;Parent=gene-Prudu_018975;Dbxref=NCBI_GP:BBH07129.1;Name=BBH07129.1;Note=Prudu.07G037600;gbkey=CDS;locus_tag=Prudu_018975;product=disease resistance family protein / LRR family protein;protein_id=BBH07129.1
AP019303.1	4358859	4363411	hypothetical protein;protein_id=BBH07130.1	ID=cds-BBH07130.1;Parent=gene-Prudu_018976;Dbxref=NCBI_GP:BBH07130.1;Name=BBH07130.1;Note=Prudu.07G037700;gbkey=CDS;locus_tag=Prudu_018976;product=hypothetical protein;protein_id=BBH07130.1
AP019303.1	4368678	4370949	microtubule-associated proteins 70-1;protein_id=BBH07131.1	ID=cds-BBH07131.1;Parent=gene-Prudu_018977;Dbxref=NCBI_GP:BBH07131.1;Name=BBH07131.1;Note=GO:0007010%3BGO:0008017%3B~Prudu.07G037800;gbkey=CDS;locus_tag=Prudu_018977;product=microtubule-associated proteins 70-1;protein_id=BBH07131.1
AP019303.1	4372327	4373152	microtubule-associated proteins 70-1;protein_id=BBH07132.1	ID=cds-BBH07132.1;Parent=gene-Prudu_018978;Dbxref=NCBI_GP:BBH07132.1;Name=BBH07132.1;Note=GO:0007010%3BGO:0008017%3B~Prudu.07G037900;gbkey=CDS;locus_tag=Prudu_018978;product=microtubule-associated proteins 70-1;protein_id=BBH07132.1
AP019303.1	4383158	4385982		ID=id-Prudu_018979;Note=Prudu.07G038000%3B~hypothetical protein%3B~short intron;end_range=4385982,.;gbkey=misc_feature;locus_tag=Prudu_018979;part=1/6;partial=true
AP019303.1	4406471	4416432	DNA GYRASE B2;protein_id=BBH07133.1;start_range=.,4406471	ID=cds-BBH07133.1;Parent=gene-Prudu_018980;Dbxref=NCBI_GP:BBH07133.1;Name=BBH07133.1;Note=GO:0003677%3BGO:0003918%3BGO:0005524%3BGO:0006265%3B~Prudu.07G038100;gbkey=CDS;locus_tag=Prudu_018980;partial=true;product=DNA GYRASE B2;protein_id=BBH07133.1;start_range=.,4406471
AP019303.1	4418091	4422650	hypothetical protein;protein_id=BBH07134.1	ID=cds-BBH07134.1;Parent=gene-Prudu_018981;Dbxref=NCBI_GP:BBH07134.1;Name=BBH07134.1;Note=GO:0004553%3BGO:0005975%3B~Prudu.07G038200;gbkey=CDS;locus_tag=Prudu_018981;product=hypothetical protein;protein_id=BBH07134.1
AP019303.1	4425541	4431065	PENTATRICOPEPTIDE REPEAT 596;protein_id=BBH07135.1	ID=cds-BBH07135.1;Parent=gene-Prudu_018982;Dbxref=NCBI_GP:BBH07135.1;Name=BBH07135.1;Note=Prudu.07G038300;gbkey=CDS;locus_tag=Prudu_018982;product=PENTATRICOPEPTIDE REPEAT 596;protein_id=BBH07135.1
AP019303.1	4431584	4437924		ID=id-Prudu_018983;Note=Prudu.07G038400%3B~hypothetical protein%3B~short intron;gbkey=misc_feature;locus_tag=Prudu_018983;part=1/10
AP019303.1	4441500	4444446	F-box family protein;protein_id=BBH07136.1;start_range=.,4441500	ID=cds-BBH07136.1;Parent=gene-Prudu_018984;Dbxref=NCBI_GP:BBH07136.1;Name=BBH07136.1;Note=GO:0005515%3B~Prudu.07G038500;gbkey=CDS;locus_tag=Prudu_018984;partial=true;product=F-box family protein;protein_id=BBH07136.1;start_range=.,4441500
AP019303.1	4448931	4457620	Ubiquitin-associated protein;protein_id=BBH07137.1	ID=cds-BBH07137.1;Parent=gene-Prudu_018985;Dbxref=NCBI_GP:BBH07137.1;Name=BBH07137.1;Note=GO:0004252%3BGO:0016021%3B~Prudu.07G038600;gbkey=CDS;locus_tag=Prudu_018985;product=Ubiquitin-associated protein;protein_id=BBH07137.1
AP020477.1	11050	14846	basic helix-loop-helix DNA-binding superfamily protein;protein_id=BBN67645.1	ID=cds-BBN67645.1;Parent=gene-Prudu_140S000100;Dbxref=NCBI_GP:BBN67645.1;Name=BBN67645.1;Note=Prudu.140S000100;gbkey=CDS;locus_tag=Prudu_140S000100;partial=true;product=basic helix-loop-helix DNA-binding superfamily protein;protein_id=BBN67645.1
